# Supplementary material for: Wafer-Scale Patterning of Protein Templates for Hydrogel Fabrication
Source: Micromachines (Basel). 2021 Nov 12;12(11):1386. doi: 10.3390/mi12111386 (PMC8620583; doi:10.3390/mi12111386)
Supplement: Supplementary file 1 [file micromachines-12-01386-s001.zip]

Archive with 8 entries (7 files):
- __MACOSX/._Supplementary
- __MACOSX/Supplementary/
- __MACOSX/Supplementary/._.DS_Store
- __MACOSX/Supplementary/._Excel File S1 Cell data.xlsx
- __MACOSX/Supplementary/._Video S1.avi
- Supplementary/.DS_Store
- Supplementary/Excel File S1 Cell data.xlsx
- Supplementary/Video S1.avi
