# Supplementary material for: Wafer-Scale Patterning of Protein Templates for Hydrogel Fabrication
Source: Micromachines (Basel). 2021 Nov 12;12(11):1386. doi: 10.3390/mi12111386 (PMC8620583; doi:10.3390/mi12111386)
Supplement: Supplementary file 1 [file micromachines-12-01386-s001.zip › Supplementary/Excel File S1 Cell data.xlsx]

## Sheet: Hydrogel Device 1 Cell Data
Length (µm)	Width (µm)	Area (µm2)	Aspect Ratio	Stage Coordinates
35.228	22.5496	589.27	1.56224	-3519.55	586.498
41.999	20.6568	565.07	2.03318	-3505.8	440.172
22.3373	9.65079	162.14	2.31456	-3504.71	245.691
26.8637	21.3376	416.24	1.25899	-3480.54	490.026
24.6715	23.1758	447.7	1.06454	-3470.27	780.874
8.89119	6.35085	42.35	1.4	-3473.2	709.3
33.667	16.848	393.25	1.99828	-3444.38	450.296
35.4209	22.4925	571.12	1.57479	-3395.58	206.756
61.7291	44.6273	2054.58	1.38321	-3359.36	691.764
69.6721	33.9719	1340.68	2.05088	-3308.98	757.665
7.72615	7.25131	42.35	1.06548	-3322.03	686.829
39.2393	21.2885	471.9	1.84322	-3306.25	328.796
20.5551	16.6826	267.41	1.23213	-3306.32	210.905
10.3155	7.54152	59.29	1.36782	-3312.76	595.282
12.719	8.13691	79.86	1.56312	-3306.65	616.417
7.62102	6.35085	36.3	1.2	-3305.45	633.4
31.8999	17.2407	381.15	1.85026	-3281.59	288.356
34.5054	18.8624	482.79	1.82932	-3275.77	587.115
17.4632	9.34578	122.21	1.86856	-3280.19	356.984
13.7151	12.9131	134.31	1.06211	-3264.3	273.423
34.7146	27.1369	688.49	1.27924	-3247.02	523.044
13.4133	9.85243	100.43	1.36142	-3242.96	358.453
40.1729	16.9747	484	2.36663	-3218.3	333.051
23.4346	22.8428	416.24	1.02591	-3222.16	302.949
14.0282	10.2069	111.32	1.37438	-3226.17	657.743
65.1921	52.7069	2170.74	1.23688	-3202.78	724.444
46.492	21.8601	677.6	2.1268	-3215.4	495.022
55.3219	35.4169	1268.08	1.56202	-3207.87	583.165
23.0152	18.1915	317.02	1.26516	-3183.47	304.504
45.4496	24.5248	745.36	1.85321	-3176.51	342.557
64.5397	20.2988	1005.51	3.17948	-3170.4	636.67
98.0876	19.6875	1304.38	4.98224	-3153.72	520.536
130.41	28.3966	2344.98	4.59246	-3128.75	717.591
6.35085	6.35085	30.25	1	-3152	323.2
9.8043	8.53732	64.13	1.1484	-3112.46	296.177
68.4644	51.6769	2326.83	1.32486	-3080.27	366.019
7.72615	7.25131	42.35	1.06548	-3083.17	577.929
102.574	35.9843	2256.65	2.85052	-3032.01	448.076
16.7198	13.9006	177.87	1.20281	-3049.45	785.477
80.3283	39.6523	2200.99	2.02582	-3004.79	534.419
10.7896	8.4104	68.97	1.28288	-3010.41	494.8
14.0937	9.0429	96.8	1.55854	-3001.64	346.094
12.1509	9.89711	90.75	1.22772	-2988.55	444.391
6.35085	6.35085	30.25	1	-2982.6	665.3
8.736	8.40234	55.66	1.03971	-2980.33	426.791
50.5687	17.7586	660.66	2.84757	-2227.35	183.486
12.594	9.05956	88.33	1.39013	-2227.34	337.636
28.6882	15.2461	324.28	1.88167	-2210.96	356.294
8.98146	8.55894	58.08	1.04937	-2220.37	422.131
26.4953	10.4754	197.23	2.52929	-2212.1	516.422
12.8291	12.1437	121	1.05644	-2211.4	232.01
10.3475	7.31543	58.08	1.41447	-2208.84	161.615
14.094	12.8006	140.36	1.10105	-2205.54	467.461
37.6235	27.9013	689.7	1.34845	-2188.38	286.257
32.5587	14.6646	306.13	2.22022	-2186.95	166.796
11.5428	9.51358	84.7	1.2133	-2190.35	197.816
26.8153	13.7157	278.3	1.95508	-2152.63	186.719
32.2448	21.2021	514.25	1.52083	-2151.01	473.76
13.3237	11.3765	111.32	1.17116	-2145.85	407.207
15.4568	12.206	139.15	1.26633	-2138.03	381.5
13.4588	9.20481	94.38	1.46215	-2101.68	367.567
57.5231	22.3137	814.33	2.57793	-2089.48	443.532
10.7758	6.64742	53.24	1.62105	-2094.9	341.35
65.2929	20.4309	934.12	3.19579	-2053.21	183.325
142.857	38.5091	2382.49	3.70971	-2007.94	575.12
49.3745	12.9439	465.85	3.8145	-2046.01	376.857
14.1866	13.1589	143.99	1.0781	-2042.62	231.068
24.4163	14.1476	255.31	1.72582	-2030.02	531.142
21.1245	9.70504	142.78	2.17665	-2017.15	449.486
27.8885	20.218	419.87	1.37939	-1998.64	189.64
15.6773	13.733	166.98	1.14158	-2000.44	353.243
19.6939	16.8646	249.26	1.16777	-1990.69	254.071
6.35085	6.35085	30.25	1	-1992.6	594.9
61.1377	25.2957	1148.29	2.41692	-1944.62	672.293
73.1938	30.1755	1283.81	2.42561	-1944.64	253.224
30.5305	26.3642	630.41	1.15803	-1958.2	752.358
15.498	14.6672	171.82	1.05665	-1929.9	401.486
29.5043	19.1971	413.82	1.53691	-1919.19	315.043
52.8719	24.5519	954.69	2.15348	-1915.69	760.95
43.6214	25.9082	805.86	1.68369	-1902.47	199.201
23.2798	22.3228	404.14	1.04287	-1907.91	447.493
36.8037	34.7349	937.75	1.05956	-1885.95	363.991
20.2937	11.3353	176.66	1.7903	-1875.21	273.677
18.8757	12.9928	183.92	1.45278	-1873.12	411.091
27.067	14.3552	296.45	1.88552	-1871.88	783.629
32.8874	29.3597	670.34	1.12016	-1859.56	208.667
80.192	42.0872	2158.64	1.90538	-1841.48	656.481
57.7652	31.2389	767.14	1.84915	-1847.77	386.434
55.0947	35.0624	1107.15	1.57133	-1818.07	528.913
14.6946	8.77144	96.8	1.67528	-1817.36	370.019
12.4055	7.43501	70.18	1.66853	-1814.95	790.15
41.9957	19.9982	462.22	2.09997	-1780.57	226.276
6.35085	6.35085	30.25	1	-1756.1	264.9
61.4488	25.7402	1086.58	2.38727	-1725.13	557.373
10.1741	8.39899	64.13	1.21135	-1738.31	572.506
28.3503	21.4469	465.85	1.32188	-1727.27	354.331
22.5976	15.071	264.99	1.49941	-1719.67	229.037
44.5237	12.8452	412.61	3.46617	-1685.38	213.639
8.8336	7.00302	47.19	1.2614	-933.244	169.679
10.9974	8.06913	67.76	1.3629	-932.357	612.245
6.35085	6.35085	30.25	1	-934.4	621.3
9.79407	8.20117	61.71	1.19423	-926.873	304.004
6.35085	6.35085	30.25	1	-925.6	203.3
9.24698	7.69515	54.45	1.20166	-923.522	219.922
20.6468	20.1211	324.28	1.02613	-917.091	583.621
31.9517	26.0377	568.7	1.22713	-906.032	179.83
14.2373	10.6307	113.74	1.33926	-905.285	767.553
16.6863	10.229	128.26	1.63128	-902.521	230.343
38.3224	13.5279	385.99	2.83285	-881.41	184.648
24.1919	14.4589	263.78	1.67315	-881.524	417.189
15.284	12.6245	150.04	1.21066	-880.5	691.78
68.8791	29.9537	1188.22	2.29952	-868.469	760.218
7.72615	7.25131	42.35	1.06548	-871.071	436.971
23.8156	22.527	419.87	1.05721	-830.724	738.959
20.8286	14.9943	209.33	1.3891	-829.067	407.321
25.4264	10.6945	185.13	2.37752	-810.546	424.623
68.0633	26.8828	1387.87	2.53185	-791.233	751.732
32.5337	16.1597	379.94	2.01326	-789.004	175.558
26.5738	18.5554	372.68	1.43214	-782.979	402.575
16.2831	14.4949	183.92	1.12337	-782.253	351.713
32.5393	20.6725	510.62	1.57404	-767.278	517.986
32.1426	22.9584	486.42	1.40003	-757.062	270.025
96.4323	24.9708	1399.97	3.8618	-720.705	638.566
43.5632	14.6159	383.57	2.98053	-746.626	547.433
20.1155	14.8862	231.11	1.35129	-741.906	327.001
25.9395	19.4969	389.62	1.33044	-739.403	700.855
21.3238	20.4964	341.22	1.04037	-732.367	460.63
7.72615	7.25131	42.35	1.06548	-737.971	274.329
24.4534	20.3468	387.2	1.20183	-729.14	361.318
22.5217	17.1847	302.5	1.31057	-718.901	577.458
21.8478	13.1085	206.91	1.6667	-712.438	211.418
36.341	11.7599	237.16	3.09025	-671.506	432.678
35.569	21.5961	543.29	1.64701	-665.508	403.796
53.2347	26.3757	704.22	2.01832	-638.95	318.872
53.7553	21.3715	780.45	2.51528	-637.279	766.901
50.5554	31.5766	975.26	1.60104	-637.438	579.533
40.9499	17.0622	503.36	2.40004	-642.099	660.601
46.3185	26.2843	926.86	1.76221	-621.943	357.92
57.1849	49.5371	1701.26	1.15438	-608.911	709.387
36.7976	32.8374	878.46	1.1206	-597.242	177.535
29.2581	26.8187	597.74	1.09096	-564.128	729.467
47.7508	19.8239	712.69	2.40874	-557.315	769.24
32.8115	7.79852	196.02	4.2074	-553.936	365.21
73.9517	38.9468	1900.91	1.89879	-519.568	614.965
50.5807	12.2402	373.89	4.13235	-509.095	714.533
24.597	21.3038	396.88	1.15458	-500.494	233.117
44.1159	19.7473	527.56	2.23402	-486.276	423.252
21.5607	21.2768	358.16	1.01334	-493.058	384.993
12.2753	8.79938	83.49	1.39502	-495.93	175.194
14.6265	12.8071	145.2	1.14206	-469.513	527.131
36.6405	15.748	373.89	2.32667	-459.136	494.579
60.8424	29.3487	1222.1	2.07309	-446.61	557.943
27.3463	18.9282	385.99	1.44474	-445.424	169.586
27.1546	16.4241	338.8	1.65334	-442.9	321.833
35.8343	16.562	416.24	2.16365	-440.299	291.054
69.4694	23.1591	1193.06	2.99966	-427.87	721.015
20.1473	17.7644	279.51	1.13413	-440.614	216.457
33.4395	20.2478	464.64	1.65152	-436.931	419.47
41.571	18.3617	574.75	2.264	-408.971	458.611
35.0235	18.9492	470.69	1.84829	-407.432	649.402
22.1593	11.345	191.18	1.95322	-410.341	422.374
27.6617	24.9099	532.4	1.11047	-406.19	224.355
43.3447	18.4988	528.77	2.34311	-400.633	507.524
24.0855	22.9884	431.97	1.04772	385.153	202.939
55.5458	27.9922	1183.38	1.98433	395.616	564.274
61.9879	24.7903	952.27	2.50049	414.301	176.253
67.2689	12.2927	586.85	5.47225	404.044	349.745
49.2981	27.1586	1011.56	1.81519	404.204	491.864
154.637	40.9178	2133.23	3.77921	459.261	706.509
14.5919	11.1316	125.84	1.31085	418.6	623.352
24.8818	10.1697	179.08	2.44667	427.794	532.014
91.877	17.1464	1110.78	5.35839	456.554	450.632
17.2084	8.92945	107.69	1.92715	435.051	616.233
81.1286	24.7482	1412.07	3.27816	460.415	615.617
29.5459	15.8408	325.49	1.86518	484.412	768.119
12.7846	12.3171	122.21	1.03796	500.958	790.7
62.3686	31.0379	1151.92	2.00943	515.699	558.389
32.3084	30.2414	753.83	1.06835	521.642	637.279
14.1422	12.5738	134.31	1.12474	520.821	684.624
32.5822	23.587	580.8	1.38136	553.735	461.571
51.6378	25.256	859.1	2.04458	575.694	771.016
29.8181	22.1936	497.31	1.34354	586.274	384.382
12.5686	7.90559	75.02	1.58984	594.05	585.976
14.0444	13.7644	150.04	1.02035	615.846	678.074
50.1046	20.3821	677.6	2.45826	626.111	747.578
10.5014	9.56363	75.02	1.09805	617.7	578.471
21.6356	16.7832	279.51	1.28912	630.771	325.429
20.7339	10.0254	160.93	2.06813	631.471	622.863
14.3746	12.258	128.26	1.17267	639.752	560.997
44.1885	21.4859	707.85	2.05663	659.171	355.685
15.7524	14.7346	179.08	1.06908	670.47	692.451
26.127	11.7529	204.49	2.22303	692.409	735.218
24.7229	24.2739	468.27	1.0185	697.233	587.93
79.1011	22.1295	1015.19	3.57446	720.13	331.996
6.35085	6.35085	30.25	1	724.4	371.6
35.6556	22.5505	569.91	1.58115	743.677	697.324
42.9529	22.7007	744.15	1.89214	737.865	527.48
8.83449	7.26866	48.4	1.21542	732.513	679.463
46.0693	21.9714	741.73	2.09679	766.568	256.899
26.9663	14.1106	280.72	1.91107	800.181	656.187
22.7211	16.9163	281.93	1.34315	817.05	629.312
21.5199	20.3968	340.01	1.05506	848.767	589.259
23.2711	17.1375	277.09	1.35791	852.98	173.197
17.4265	7.8386	94.38	2.22316	874.592	183.571
15.3576	11.0671	129.47	1.38768	877.074	596.843
52.4728	14.7518	418.66	3.55704	892.773	624.218
18.727	13.5119	193.6	1.38596	904.161	576.145
31.4437	11.1939	248.05	2.809	1669.21	606.474
19.012	17.2622	245.63	1.10137	1683.9	666.926
80.1375	19.7509	843.37	4.05741	1707.15	293.148
35.147	15.5069	416.24	2.26653	1699.5	618.572
13.7515	10.9595	114.95	1.25476	1693.25	714.372
30.7397	8.38527	182.71	3.66591	1719.64	647.795
10.6361	9.32415	76.23	1.1407	1755.71	304.36
36.8078	32.9882	886.93	1.11579	1782.51	242.787
6.35085	6.35085	30.25	1	1779.3	746.7
28.9162	19.812	422.29	1.45953	1798.14	436.522
27.6864	19.2256	396.88	1.44009	1807.23	610.924
10.4568	8.36719	66.55	1.24974	1819.36	449.02
9.83553	9.34416	68.97	1.05259	1820.5	459.407
50.6913	22.9593	813.12	2.20788	1864.91	215.302
82.8651	31.7264	1164.02	2.61187	2020.09	638.536
21.9398	14.6244	216.59	1.50022	2017.94	514.348
39.2138	22.0246	486.42	1.78045	2033.32	541.323
15.8042	14.8448	180.29	1.06463	2040.55	513.751
15.3475	13.0218	154.88	1.1786	2072.84	557.526
9.14784	8.05203	55.66	1.13609	2079.41	252.991
9.06796	8.31658	56.87	1.09035	2092.68	637.66
9.70663	9.70663	72.6	1	2123.05	636.15
17.1919	12.4455	154.88	1.38137	2170.62	709.498
44.7117	36.558	1280.18	1.22303	2189.08	392.104
9.92871	9.34691	70.18	1.06225	3249.77	792.236
28.4963	12.5473	268.62	2.2711	-4789.98	1696.1
9.70663	9.70663	72.6	1	-4777.25	1978.15
30.7845	23.7867	552.97	1.29419	-4766.91	1487.71
90.2915	33.9028	1986.82	2.66325	-4730.38	1584.7
7.62102	6.35085	36.3	1.2	-4764.05	1716.9
14.0927	11.4147	124.63	1.23461	-4743.35	1816.32
27.345	13.1955	244.42	2.0723	-4732.96	1906.63
30.3031	17.9587	325.49	1.68738	-4721.5	1467.33
41.4592	21.5865	665.5	1.92061	-4708.43	1782.71
38.223	25.1974	728.42	1.51694	-4699.78	1852.97
25.188	12.8737	208.12	1.95654	-4691.12	1466.64
73.1593	17.3226	787.71	4.22334	-4666.25	1636.98
11.3138	6.95877	59.29	1.62583	-4643.22	1671.67
14.4668	13.1969	147.62	1.09623	-4626.46	1723.42
26.3095	12.6292	248.05	2.08323	-4621.76	1469.8
26.7513	8.48713	174.24	3.15198	-4616.89	1528.85
18.9624	15.5126	225.06	1.22239	-4620.62	1619.05
37.06	28.7828	774.4	1.28758	-4600.38	1693.46
19.3845	10.6995	142.78	1.81172	-4594.17	1462.01
7.62102	6.35085	36.3	1.2	-4580.35	1528.8
49.7247	35.132	1231.78	1.41537	-4556.56	1627.25
9.33941	7.43989	53.24	1.25532	-4565.42	1533.15
23.1723	18.1611	303.71	1.27593	-4521.3	1502.23
9.63477	8.4621	62.92	1.13858	-4505	1779.05
12.7137	7.06465	66.55	1.79962	-4493.7	1478.5
60.9489	32.5426	1439.9	1.8729	-4457.35	1472.69
11.0806	9.53336	81.07	1.16229	-4479.65	1845.99
41.5315	16.7225	509.41	2.48356	-4441.32	1558.81
11.8053	10.7324	98.01	1.09996	-4452.59	1646.54
21.9951	11.348	180.29	1.93824	-4447.28	1877.03
15.5927	13.1185	154.88	1.1886	-4423.06	1604.72
34.3731	22.2332	540.87	1.54602	-4395.87	1850.85
16.0107	10.0264	121	1.59685	-4367.24	1694.17
27.7962	9.61319	185.13	2.89147	-4359.1	1647.28
24.1198	12.6771	232.32	1.90263	-4346.85	1584.84
102.167	17.368	1230.57	5.88251	-4318.63	1974.68
39.361	13.5195	407.77	2.91143	-3458.26	1789.21
7.62102	6.35085	36.3	1.2	-3453.4	1941.85
30.0401	23.6518	493.68	1.2701	-3434.04	1562.65
46.22	19.3157	635.25	2.39288	-3410.19	1741.55
31.2007	9.38513	220.22	3.32449	-3415.16	1599.67
7.62102	6.35085	36.3	1.2	-3402.8	1620.65
11.6916	11.6916	106.48	1	-3398.95	1891.25
13.915	7.12789	73.81	1.95219	-3382.68	1789.77
58.4515	21.3528	756.25	2.73742	-3374.46	2048.61
11.9543	10.7335	98.01	1.11374	-3370.63	2013.23
17.5644	16.1689	219.01	1.08631	-3359.45	1693.93
18.8875	14.8768	212.96	1.26959	-3359.5	2085.68
15.7259	14.6258	179.08	1.07522	-3358.81	1947.27
22.9617	14.0739	239.58	1.63151	-3350.18	1848.84
13.0772	12.3644	125.84	1.05764	-3333.37	1890.72
20.0412	11.8434	180.29	1.69218	-3268.52	1716.6
16.4904	10.9084	135.52	1.51171	-3267.06	1463.33
7.72615	7.25131	42.35	1.06548	-3260.43	1886.77
52.0013	13.154	519.09	3.95326	-3240.38	1634.98
32.2509	19.4618	445.28	1.65714	-3236.82	2035.28
8.8336	7.00302	47.19	1.2614	-3224.12	2080.94
17.1817	8.11549	107.69	2.11715	-3216.47	1675.15
34.8385	29.0156	698.17	1.20068	-3158.1	1647.04
9.16218	7.96997	55.66	1.14959	-3167.35	1759.87
7.62102	6.35085	36.3	1.2	-3139.35	1943.5
28.0486	15.1859	321.86	1.84702	-3128.4	1569.99
17.1249	15.7816	210.54	1.08512	-3115.95	1717.17
7.62102	6.35085	36.3	1.2	-3094.8	1893.45
8.7876	7.47	49.61	1.17638	-3089.22	1902.18
23.6201	19.096	347.27	1.23691	-3029.51	1712.26
12.7982	12.1674	121	1.05185	-3016.72	1499.29
7.72615	7.25131	42.35	1.06548	-3014.97	1486.37
35.6414	12.5853	312.18	2.83198	-2212.98	1602.55
23.0787	13.9361	227.48	1.65603	-2192.19	2031.01
42.0851	17.9926	461.01	2.33902	-2175.98	1540.49
26.4994	12.1726	210.54	2.17697	-2170.77	2068.03
10.8834	10.035	84.7	1.08455	-2135.74	1742.25
10.4531	7.09187	56.87	1.47395	-2120.15	1503.99
7.62102	6.35085	36.3	1.2	-2106.45	1516.7
22.6359	20.2406	356.95	1.11834	-2059.16	1602.72
24.474	14.6844	279.51	1.66667	-2058.25	1994.09
7.72615	7.25131	42.35	1.06548	-2059.23	1978.07
10.0956	9.39458	72.6	1.07462	-2006.35	1949.66
82.0677	28.5545	1534.28	2.87407	-1985.66	1587.26
18.1538	16.8181	238.37	1.07942	-1947.05	1806.15
30.1068	17.7089	387.2	1.7001	-1933.04	2073.91
10.0285	7.50624	56.87	1.33602	-1890.93	1881.29
12.4364	8.94507	84.7	1.3903	-1882.95	1519.28
32.434	13.3288	291.61	2.43338	-1865.92	1678.46
9.86276	7.97139	60.5	1.23727	-1850.81	1675.65
37.5787	13.975	342.43	2.689	-1838.99	1723.54
11.8377	9.35687	85.91	1.26513	-1815	1894.5
15.4504	14.5576	173.03	1.06133	-1802.74	1658.94
27.3348	10.3748	211.75	2.63474	-1797.94	1531.62
28.1836	14.6224	279.51	1.92743	-1780.66	1814.97
36.9863	24.2275	522.72	1.52662	-1760.22	1857.6
33.4944	10.5271	258.94	3.18173	-1740.27	1628.32
30.4643	13.4908	307.34	2.25815	-1718.54	1665.1
73.4228	26.8353	1347.94	2.73606	-1698.96	1959.74
15.6411	7.27112	81.07	2.15112	-923.039	1499.51
21.3184	18.6259	309.76	1.14456	-899.007	1526.54
30.8382	14.6202	342.43	2.10928	-888.806	1687.3
7.62102	6.35085	36.3	1.2	-895.35	1806
7.62102	6.35085	36.3	1.2	-868.4	1852.75
20.2102	13.8157	212.96	1.46284	-860.588	1471.58
11.9691	9.82915	85.91	1.21771	-838.7	2017.34
21.5403	10.7395	153.67	2.0057	-791.461	1465.44
27.8711	9.81898	199.65	2.83849	-787.153	1735.63
12.7859	9.07498	89.54	1.40892	-769.445	1759.28
38.1678	30.8177	890.56	1.2385	-750.353	1535.44
17.12	15.4109	205.7	1.11091	-709.521	1856.61
33.134	22.0599	493.68	1.502	-681.767	2038.62
15.123	14.1059	165.77	1.07211	-683.648	1900.29
6.35085	6.35085	30.25	1	-664.9	2051.3
30.8118	16.7098	390.83	1.84394	-648.332	1700.4
8.65645	8.63821	56.87	1.00211	-638.5	1458.26
7.72615	7.25131	42.35	1.06548	-599.529	1787.77
12.2349	11.9417	112.53	1.02455	-589.698	2066.1
31.4072	13.3628	290.4	2.35034	-575.96	1698.74
20.7893	9.30449	147.62	2.23433	-554.413	1991.21
48.9245	22.6454	785.29	2.16046	-539.773	1623.4
23.3359	10.6101	185.13	2.1994	-540.399	1499.41
13.9669	10.8728	110.11	1.28457	-538.448	1755.47
37.9799	19.5788	458.59	1.93985	-495.59	1824.65
8.73862	8.30376	55.66	1.05237	-474.672	1727.97
41.2373	15.6876	480.37	2.62865	-447.022	1787.6
9.63477	8.4621	62.92	1.13858	-453.7	1894.55
8.89119	7.62102	50.82	1.16667	-426.2	1949.55
16.5412	9.55618	121	1.73094	-386.743	1499.43
13.2879	8.67693	88.33	1.53141	382.541	1557.81
14.8327	13.8777	159.72	1.06882	394.55	2087.8
22.044	12.6813	198.44	1.73831	432.98	1763.93
8.83449	7.26866	48.4	1.21542	504.538	2066.29
23.4324	11.8175	212.96	1.98286	540.95	1824.82
89.9102	13.8107	849.42	6.51019	616.942	1822.81
10.8453	9.53945	79.86	1.13689	678.85	1800.38
18.4813	13.6976	194.81	1.34924	684.841	2078.12
20.3823	9.69458	140.36	2.10244	693.334	1712.22
20.2626	13.1737	198.44	1.53811	694.459	1826.95
22.8306	15.0009	257.73	1.52196	700.572	1970.56
34.6454	13.7854	336.38	2.51318	722.24	1751.33
6.35085	6.35085	30.25	1	723.3	1880.8
57.2434	13.4861	488.84	4.24462	852.376	1848.38
38.5644	11.9801	331.54	3.21902	842.425	1698.67
73.7787	19.5184	882.09	3.77995	868.69	1484.81
7.62102	6.35085	36.3	1.2	874	2004.55
18.9542	9.33159	133.1	2.03118	892.51	1665.88
15.0778	10.53	121	1.43189	1665.26	1710.04
12.4371	8.49358	79.86	1.46429	1691.48	1885.5
32.1051	18.0024	438.02	1.78338	1706.86	1473.62
7.83592	6.86777	41.14	1.14097	1698.45	1898.95
6.35085	6.35085	30.25	1	1702.3	1698.2
6.35085	6.35085	30.25	1	1725.4	1932.5
20.0487	12.3897	189.97	1.61818	1776.27	1605.81
49.3013	29.0453	1036.97	1.6974	1789.36	1479.56
17.863	8.58059	117.37	2.0818	1791.33	1775.25
59.5916	27.8215	1087.79	2.14193	1818.76	1521.96
6.35085	6.35085	30.25	1	1803.5	1546.4
12.7734	8.27469	81.07	1.54367	1806.46	1944.93
57.9546	20.2733	851.84	2.85867	1820.78	1826.14
17.2855	8.61663	108.9	2.00607	1818.61	1959.14
7.62102	6.35085	36.3	1.2	1822.2	1980.35
32.2195	11.5316	281.93	2.79402	1838.2	1994.98
59.581	26.745	1102.31	2.22774	1883.84	1785.31
36.4004	34.2597	958.32	1.06248	1918.7	1864.49
25.6077	24.2644	485.21	1.05536	1956.81	1760.45
13.4502	10.0611	98.01	1.33685	1956.22	2058.27
40.0205	23.6439	734.47	1.69264	1967.97	1935.75
6.35085	6.35085	30.25	1	1966.3	2079.9
23.1838	22.1673	401.72	1.04585	2016.01	2020.04
64.9009	23.478	997.04	2.76433	2080.54	1983.42
37.9026	9.9921	269.83	3.79326	2149.1	1796.83
20.2782	10.2875	152.46	1.97116	2166.39	1822.95
12.2584	8.9245	82.28	1.37357	2962.74	1819.51
25.3984	10.8233	197.23	2.34663	2980.88	1827.03
14.9449	8.65709	99.22	1.72631	3039.51	1995.9
14.5759	9.69828	107.69	1.50294	3041.8	1799.34
9.24698	7.69515	54.45	1.20166	3041.98	2020.62
17.9139	10.1597	135.52	1.76323	3061.96	1978.06
6.35085	6.35085	30.25	1	3080.6	2007.3
15.9614	9.68931	113.74	1.64732	3097.91	1921.8
66.2883	11.5314	510.62	5.7485	3136.98	1531.71
8.89119	6.35085	42.35	1.4	3119.1	1482.6
34.757	21.7871	578.38	1.5953	3135.79	1934.99
7.83592	6.86777	41.14	1.14097	3125.15	1914.35
15.7144	8.74077	101.64	1.79783	3130.17	1466.39
6.35085	6.35085	30.25	1	3166.4	1513.4
12.73	7.19753	68.97	1.76866	3180.93	1491.77
59.0777	39.9053	1300.75	1.48045	3210.11	1586.68
7.72615	7.25131	42.35	1.06548	3199.87	1611.77
6.35085	6.35085	30.25	1	3207.1	1495.8
12.4371	8.49358	79.86	1.46429	3219.5	1507.72
9.43178	7.15115	52.03	1.31892	3231.3	1555.2
68.9339	43.5524	1664.96	1.58278	3270.61	1739.42
26.6314	13.8513	254.1	1.92267	3248.27	1463.48
63.0082	38.0122	1721.83	1.65758	3263.42	1668.39
14.8362	11.3249	128.26	1.31005	3250.51	1520.66
16.2397	8.5859	96.8	1.89144	3264.62	1873.17
17.3074	9.09748	118.58	1.90244	3271.97	1628.74
6.35085	6.35085	30.25	1	3274.2	1537.6
6.35085	6.35085	30.25	1	3278.6	1529.9
11.2205	7.84295	67.76	1.43065	3290.66	1504.54
12.5358	9.18621	87.12	1.36464	3320.74	1602.52
14.4347	8.36872	90.75	1.72484	3324.14	1626.04
20.1019	12.9479	180.29	1.55252	3332.72	1792.13
7.62102	6.35085	36.3	1.2	3338	1897.85
40.8738	16.2432	504.57	2.51636	3353.12	1590.08
30.7	12.0942	211.75	2.5384	3349.79	2082.73
35.0514	28.7554	525.14	1.21895	3356.53	1879.61
10.1669	9.14178	71.39	1.11214	3371.5	1618.27
54.3633	22.1492	652.19	2.45442	3382.38	1646.67
10.0285	7.50624	56.87	1.33602	3373.83	1830.81
8.89119	6.35085	42.35	1.4	3373.2	1810.4
21.8967	10.5634	148.83	2.0729	3385.14	1695.57
22.6361	13.8718	231.11	1.63181	3392.04	1885.99
6.35085	6.35085	30.25	1	3391.9	1591.5
30.9322	17.5351	375.1	1.76401	3401.88	1916.8
19.3318	10.4138	150.04	1.85636	3402.61	1952.09
31.0469	19.4883	457.38	1.5931	3409.8	1772.07
43.0948	18.667	545.71	2.30861	3415.34	1810.52
38.0417	27.0257	735.68	1.40761	3449.52	1549.96
18.8692	10.0373	145.2	1.87991	3459.86	1870.08
51.6773	34.8918	1213.63	1.48107	3476.11	1666.19
8.75405	7.24109	48.4	1.20894	3465.05	1597
9.24698	7.69515	54.45	1.20166	3466.82	1907.08
24.034	15.4534	239.58	1.55525	3476.54	1920.74
35.9879	14.7644	369.05	2.43747	3493.55	1542.22
52.1582	20.3374	745.36	2.56464	-4811.52	2786.18
66.19	51.7988	1831.94	1.27783	-4801.37	3165.09
81.0866	26.54	1444.74	3.05527	-4796.25	2923.8
21.3989	13.577	203.28	1.57611	-4822.98	3250.97
11.2034	10.6226	90.75	1.05468	-4823.12	3127.06
42.3191	27.5932	849.42	1.53368	-4808.63	2967.63
20.0572	10.9197	164.56	1.83679	-4787.04	3341.42
15.4833	12.3385	146.41	1.25488	-4777.7	2958.33
49.2703	29.5412	926.86	1.66785	-4756.23	3023.04
20.2526	11.5185	170.61	1.75826	-4761.55	3356.63
16.1566	15.2183	183.92	1.06166	-4755.23	3258.28
54.0437	24.2327	951.06	2.23019	-4744.87	3143.59
6.35085	6.35085	30.25	1	-4749.2	3316.3
6.35085	6.35085	30.25	1	-4744.8	3063.3
6.35085	6.35085	30.25	1	-4734.9	3049
17.8439	8.92223	118.58	1.99993	-4713.27	3024.41
61.2792	29.5123	1020.03	2.07639	-4681.85	3068.11
77.1658	22.637	1179.75	3.40883	-4672.06	3277.19
8.89119	6.35085	42.35	1.4	-4653.5	3354.8
60.2759	24.6703	1122.88	2.44325	-4627	3364.54
12.0141	9.45031	87.12	1.27129	-4583.36	3001.18
36.2977	17.6957	441.65	2.05122	-4566.72	3018.5
80.044	29.8295	1132.56	2.68338	-4543.52	3170.2
32.7957	23.1767	498.52	1.41503	-4538.59	2966.98
79.0347	20.2419	1197.9	3.90451	-4476.24	3304.12
26.6787	19.7651	370.26	1.34978	-4437.94	3050.29
39.7611	21.0276	624.36	1.8909	-4436.1	3014.89
12.2899	7.94479	75.02	1.54692	-4443.31	2890.16
13.8323	12.9474	139.15	1.06835	-4407.08	3296.92
40.4187	17.5388	372.68	2.30453	-4389.36	2988.64
16.0462	7.35692	84.7	2.1811	-4397.75	3057.25
83.1969	65.6001	2019.49	1.26824	-4357.55	2912.49
23.5838	8.6978	125.84	2.71146	-4338.19	3067.59
8.89119	6.35085	42.35	1.4	-4337.8	3102.9
6.35085	6.35085	30.25	1	-4334.5	3220.6
8.59041	8.39338	54.45	1.02347	-4327.66	3196.4
33.3811	17.4199	424.71	1.91626	-4286.95	3325.56
14.9845	10.6241	118.58	1.41043	-4278.95	3195.59
11.0563	8.11672	67.76	1.36216	-4278.14	3282.26
70.6333	27.4075	1216.05	2.57715	-3516.41	3244.97
6.35085	6.35085	30.25	1	-3530.4	2913.7
6.35085	6.35085	30.25	1	-3527.1	2906
9.75719	9.53638	70.18	1.02315	-3520.27	2894.47
58.5045	38.333	1028.5	1.52622	-3486.17	2858.4
6.35085	6.35085	30.25	1	-3450.1	2866.4
47.3234	25.8361	848.21	1.83168	-3432.96	2845.99
12.4055	7.43501	70.18	1.66853	-3379.15	2758.05
31.7781	20.8664	499.73	1.52293	-3349.41	3122.61
30.2771	25.3154	598.95	1.19599	-3341.97	3268.59
71.8152	48.44	1792.01	1.48256	-3278	3254.77
34.5669	28.6742	729.63	1.20551	-3279.47	3109.88
31.9939	11.3307	261.36	2.82366	-3196.81	3376.83
47.2279	10.8127	378.73	4.3678	-3151.34	3186.11
28.6751	16.9488	302.5	1.69187	-3147.43	2797.5
38.3921	20.0866	583.22	1.91133	-3108.38	2848.03
33.2175	15.713	384.78	2.11401	-3076.11	3285.74
41.1089	16.6759	492.47	2.46517	-3066.15	3055.73
21.646	19.1799	320.65	1.12858	-3068.72	3330.88
22.8179	17.4859	308.55	1.30493	-3051.04	3082.15
7.62102	7.62102	43.56	1	-3024.95	3118.85
46.0849	15.9852	543.29	2.88298	-2218.9	3361.45
14.5453	9.69213	108.9	1.50073	-2174.48	3309.58
32.3907	24.1808	600.16	1.33952	-2137.92	2968.85
38.4428	21.2001	550.55	1.81333	-2100.24	2768.94
12.2546	7.87062	71.39	1.557	-2083.94	2807.84
48.3848	27.8873	649.77	1.73502	-2066.06	2834.21
20.453	13.4514	180.29	1.52051	-2062.18	3105.7
58.5141	16.8069	729.63	3.48155	-2023.16	3047.46
12.3956	10.5083	100.43	1.1796	-2029.95	2898.91
13.0899	11.683	114.95	1.12042	-2028.65	3009.45
61.8344	16.3739	774.4	3.77639	-2002.54	3214.89
62.6499	15.7508	755.04	3.97756	-1987.73	2831.78
72.837	28.4272	1247.51	2.56223	-1946.26	3173.77
34.1109	21.7662	540.87	1.56715	-1929.51	2803.26
84.8057	19.8309	1208.79	4.27645	-1911.25	2967.5
45.9314	18.8871	594.11	2.4319	-1915.81	3369.7
32.568	18.5363	427.13	1.75698	-1872.38	2775.79
60.5855	40.6968	1591.15	1.4887	-1844.51	3096.57
8.75405	7.24109	48.4	1.20894	-1842.45	2952.2
20.8539	8.7636	139.15	2.37961	-1833.52	2970.8
51.161	35.0422	1278.97	1.45998	-1778.58	2924.32
69.9986	13.7232	686.07	5.10074	-1778.95	3061.48
121.341	70.5063	2476.87	1.72099	-1733.44	3250.17
89.2438	24.6177	1582.68	3.62519	-1735.3	2875.71
10.4531	7.09187	56.87	1.47395	-1753.95	3105.71
25.8599	21.6988	423.5	1.19177	-1690.3	3073.58
18.4413	9.41593	128.26	1.95852	-937.108	2994.23
14.6348	9.38682	104.06	1.55907	-935.052	3272.48
15.1124	12.9771	152.46	1.16455	-932.663	3095.84
36.2501	17.5204	393.25	2.06902	-916.086	2896.71
14.815	11.2726	129.47	1.31425	-924.305	3167.15
28.0193	16.1126	338.8	1.73897	-916.828	3128.13
15.3579	14.131	164.56	1.08683	-921.912	3312.47
32.671	23.4333	574.75	1.39421	-906.583	3293.1
25.3889	20.3803	401.72	1.24575	-896.052	3015.94
16.7964	16.5908	211.75	1.0124	-893.185	3155.11
20.6315	11.6767	186.34	1.76689	-881.957	2839.91
6.35085	6.35085	30.25	1	-876.1	2964.3
10.0743	7.99989	61.71	1.25931	-865.035	2963.7
7.62102	6.35085	36.3	1.2	-864.55	3088.6
19.0533	13.7701	196.02	1.38367	-856.592	3124
22.3092	14.1421	234.74	1.57751	-851.509	3240.68
110.362	31.9219	1535.49	3.45724	-820.366	2842.9
28.938	18.6504	384.78	1.55161	-834.411	2883.76
9.8043	8.53732	64.13	1.1484	-838.223	3370.26
22.4523	9.00605	151.25	2.49302	-824.479	3036.63
43.5749	16.178	415.03	2.69346	-819.349	3209.02
37.2103	11.7048	308.55	3.17908	-811.8	3163.46
63.4479	45.8956	2055.79	1.38244	-789.82	3333.61
12.2397	11.2536	106.48	1.08762	-807.075	3138.56
14.094	12.8006	140.36	1.10105	-805.245	2990.86
6.35085	6.35085	30.25	1	-805.7	3262.4
21.8233	15.9441	234.74	1.36874	-790.277	3190.17
43.4852	28.6003	908.71	1.52045	-769.16	3132.61
37.462	17.7206	448.91	2.11404	-780.219	2986.26
61.3289	41.0114	1890.02	1.49541	-737.974	2785.74
46.1966	31.5569	1134.98	1.46391	-741.477	2894.54
53.9017	29.5541	1214.84	1.82383	-737.559	3196.99
18.645	15.6329	226.27	1.19267	-743.041	3295.99
15.1648	10.5405	122.21	1.43871	-725.879	3009.81
15.8392	8.60009	104.06	1.84175	-724.326	3313.06
56.7007	14.4316	479.16	3.92891	-717.406	3136.04
14.1388	12.7535	140.36	1.10862	-719.9	3369.65
13.1768	12.6695	129.47	1.04004	-714.513	3255.7
8.75405	7.24109	48.4	1.20894	-714.4	2997.85
30.3529	18.1882	394.46	1.66882	-704.81	3086.65
37.3426	12.787	337.59	2.92036	-704.019	2979.51
11.4842	8.9015	78.65	1.29014	-695.734	2857.11
31.4989	13.7514	256.52	2.2906	-675.812	2797.34
7.62102	6.35085	36.3	1.2	-684.15	2968.7
12.8974	10.792	107.69	1.19509	-682.5	3180
21.9672	10.7483	174.24	2.04378	-675.106	3243.34
11.3772	9.31471	79.86	1.22142	-677.833	2956.93
14.4084	13.0913	146.41	1.10061	-671.845	2891.94
20.7016	17.6481	283.14	1.17302	-664.383	2829.94
12.0165	11.4446	106.48	1.04997	-667.575	3130.76
18.0526	12.1096	169.4	1.49077	-663.769	3023.51
40.5959	21.743	657.03	1.86708	-642.586	3172.43
7.62102	6.35085	36.3	1.2	-651.7	3063.85
73.041	42.3886	1570.58	1.72313	-622.202	3267.87
36.9386	28.3594	756.25	1.30252	-632.761	2965.63
28.8406	23.5806	494.89	1.22307	-624.786	3127.26
8.89119	6.35085	42.35	1.4	-630.8	3293.2
45.1035	19.5183	635.25	2.31083	-617.487	2862.67
24.4656	15.1291	219.01	1.61712	-618.202	2787.32
25.8553	11.1141	212.96	2.32635	-618.269	3211.44
7.62102	6.35085	36.3	1.2	-602.2	2754.75
10.9425	9.85331	83.49	1.11054	-599.92	2951.02
35.0808	15.1406	354.53	2.317	-588.775	2915.73
25.1447	13.7596	263.78	1.82744	-585.15	3156.36
24.9689	16.0791	307.34	1.55288	-567.78	2843.34
12.4362	10.1531	95.59	1.22486	-551.586	2862.5
9.14784	8.05203	55.66	1.13609	-539.309	2870.99
9.83858	8.34309	62.92	1.17925	-538.273	2984.63
32.1554	10.3465	246.84	3.10786	-518.514	2940.2
27.1222	18.4373	384.78	1.47105	-516.542	3036.62
9.78715	9.46651	71.39	1.03387	-485.115	3012.2
9.78715	9.46651	71.39	1.03387	-479.503	3349.92
19.2902	12.915	180.29	1.49363	-457.76	3299.39
39.7486	14.4449	358.16	2.75174	-426.17	3320.65
6.35085	6.35085	30.25	1	-414.1	3190.9
16.6332	11.4469	146.41	1.45307	-407.127	3290.89
12.286	8.70555	81.07	1.41128	-386.469	3280.48
21.5538	11.5716	177.87	1.86264	368.105	3017.47
42.6157	26.6282	652.19	1.6004	374.851	3135.95
15.6597	11.5931	139.15	1.35079	373.385	3338.61
25.6975	10.5107	196.02	2.44489	384.337	3214.43
25.0593	10.7901	196.02	2.32244	383.257	3075.04
29.9427	13.5926	285.56	2.20286	391.981	3185.45
28.1847	16.2117	267.41	1.73854	426.922	3378.24
74.622	18.7928	850.63	3.97078	451.001	3175.54
39.1986	18.7177	384.78	2.0942	446.131	3276.74
16.3042	14.846	188.76	1.09822	452.143	3373.51
67.0985	21.6187	733.26	3.10372	474.97	3125.53
69.5253	49.7358	2240.92	1.39789	524.076	3337.24
11.0803	7.3303	61.71	1.51157	496.765	2805.51
26.7759	15.8255	296.45	1.69195	512.845	3263.71
23.6965	19.6755	354.53	1.20437	517.968	2858.56
14.3607	11.9027	128.26	1.20651	526.711	2897.14
70.0709	47.3327	2324.41	1.48039	563.428	3236.63
35.4451	18.3257	479.16	1.93417	536.878	3174.09
28.4565	16.4193	356.95	1.73311	556.831	2900.29
11.4315	6.35085	54.45	1.8	588	2881.8
13.4189	10.2207	105.27	1.31292	592.198	3179
13.9593	12.3423	134.31	1.13101	655.695	3254.77
56.6282	29.103	1079.32	1.94578	687.62	3333.28
38.7103	19.0115	424.71	2.03615	692.002	2801.58
35.7613	19.8705	486.42	1.79972	711.496	3370.7
146.727	24.5819	1721.83	5.9689	740.722	3008.87
8.7876	7.47	49.61	1.17638	703.983	2771.72
12.7137	7.06465	66.55	1.79962	708.7	2786.9
32.4217	22.4897	498.52	1.44162	742.133	3287.81
12.7623	9.54374	90.75	1.33725	818.633	2841.39
13.7723	7.6017	79.86	1.81174	847.167	2845.55
50.6812	21.7899	756.25	2.32591	859.758	2950.49
16.4887	11.672	141.57	1.41268	850.326	3327.98
39.9409	30.9446	901.45	1.29072	868.109	3368.57
7.83592	6.86777	41.14	1.14097	1659.95	3281.65
16.954	12.8613	169.4	1.31822	1705.85	2889.22
23.6827	13.3061	223.85	1.77983	1765.19	3254.12
14.498	11.0446	122.21	1.31268	1767.8	2963.8
49.8618	9.84992	341.22	5.06215	1780.51	2888.67
34.9588	21.2781	543.29	1.64295	1794.65	3036.81
11.8438	11.0775	100.43	1.06917	1806.28	3070.83
58.1764	36.1796	1271.71	1.60799	1839.12	3365.44
33.162	22.1478	567.49	1.4973	1833.26	2995.52
34.7123	32.4437	794.97	1.06992	1855.63	3033.42
134.389	23.4493	1979.56	5.73104	1892.81	2818.52
6.35085	6.35085	30.25	1	1864	3162.3
9.33941	7.43989	53.24	1.25532	1878.25	3053.47
6.35085	6.35085	30.25	1	1881.6	3374.6
64.6557	16.1232	544.5	4.0101	1900.35	2966.75
76.0571	32.3201	1335.84	2.35324	1957.77	3332.03
26.2149	11.9869	244.42	2.18697	1941.68	2777
39.2062	18.2563	555.39	2.14754	1966.75	2942.09
27.6995	13.9913	298.87	1.97977	1998.9	3259.56
32.5317	22.6502	561.44	1.43627	2013.83	2770
30.6333	13.0278	303.71	2.35137	2016.79	3134.3
70.0068	22.9274	1170.07	3.05342	2025.93	3310.26
106.27	34.7088	1632.29	3.06177	2078.59	2877.04
49.4622	27.919	862.73	1.77163	2071.57	3273.46
23.0465	12.903	222.64	1.78614	2066.97	3309.5
31.7598	18.5388	384.78	1.71315	2101.91	3006.21
21.4067	13.4443	219.01	1.59226	2108.52	3192.03
38.4417	36.9493	1028.5	1.04039	2128.62	2823.89
38.7466	20.1865	577.17	1.91943	2139.88	2999.42
12.3127	8.71386	82.28	1.413	2127.92	3221.88
29.1664	18.3357	385.99	1.59068	2143.98	2868.46
75.3039	34.5776	1535.49	2.17783	2189.72	3184.81
7.62102	6.35085	36.3	1.2	2202.8	2837.25
40.5775	19.8766	591.69	2.04148	2974.6	2904.68
61.585	31.6211	1320.11	1.94759	2984.82	3247.95
28.262	9.98885	166.98	2.82935	2978.99	2940.48
19.3433	14.4555	215.38	1.33813	2989.44	3100.22
22.1833	15.0583	248.05	1.47316	2991.94	3292.88
15.6646	14.5807	176.66	1.07434	3016.17	2885.05
15.0292	12.7808	148.83	1.17592	3050.03	2925.16
14.6598	11.3186	128.26	1.2952	3111.78	3042.99
7.72615	7.25131	42.35	1.06548	3150.53	2961.63
7.72615	7.25131	42.35	1.06548	3151.63	2951.73
25.2321	23.3464	461.01	1.08077	3276.63	3292.55
9.63477	8.4621	62.92	1.13858	3273.65	3166.7
12.4382	6.89177	65.34	1.80478	3359.45	2908.75
6.35085	6.35085	30.25	1	3362.2	2893.9
7.62102	6.35085	36.3	1.2	3363.3	2884.55
53.4089	32.8155	1235.41	1.62755	4269.22	2982.95
24.288	19.5212	346.06	1.24419	4255.95	3121.92
96.258	27.265	1648.02	3.53047	4271.13	3053.15
21.8227	9.08383	137.94	2.40237	4259.39	2930.46
23.2152	10.4808	166.98	2.21503	4267.06	3165.34
10.1035	7.19195	54.45	1.40483	4262.73	3200.43
7.62102	6.35085	36.3	1.2	4272.45	3189.8
83.092	41.8617	1956.57	1.98492	4336.07	3042.14
52.517	23.0086	865.15	2.28249	4319.02	3141.87
7.72615	7.25131	42.35	1.06548	4305.37	3178.17
39.0974	33.1354	959.53	1.17993	4332.28	3371.74
10.4531	7.09187	56.87	1.47395	4337.95	3077.11
46.0447	32.0975	778.03	1.43453	4360.15	2981.29
11.0899	7.33051	62.92	1.51284	4363.75	3234.35
10.2659	7.50211	59.29	1.3684	4392.83	3294.82
17.6075	12.8546	170.61	1.36975	4418.34	3340.74
13.0378	9.16632	91.96	1.42236	4466.77	3303.55
9.62612	8.46388	61.71	1.13732	4516.92	3262.9
11.4315	6.35085	54.45	1.8	4529.3	2842.2
20.1018	12.693	193.6	1.58369	4538.97	3317.35
12.6299	10.6473	102.85	1.18621	4536.39	3116.14
70.4502	22.4649	684.86	3.13601	4563.17	3055.39
38.8021	15.0341	283.14	2.58093	4556.02	3354.52
81.2684	18.1917	853.05	4.46734	4592.17	3111.37
31.8506	20.6245	468.27	1.5443	4613.84	2791.26
18.824	11.6987	164.56	1.60906	4613.15	3135.62
12.3881	9.72441	88.33	1.27392	4611.53	3338.39
28.3292	18.6944	388.41	1.51538	4617.38	3360.05
76.7407	57.7014	1998.92	1.32996	4663.09	2944.25
27.9617	10.9743	221.43	2.54794	4655.11	2773.57
24.4119	15.3569	279.51	1.58964	4654.37	3054.74
105.747	39.8198	2110.24	2.65563	4695.69	3167.27
20.0498	13.7996	208.12	1.45292	4669.83	2860.32
29.0216	11.8595	243.21	2.44711	4687.84	3065.22
6.35085	6.35085	30.25	1	4685.5	3386.7
13.6958	11.7099	122.21	1.16958	4690.93	2777.7
24.9547	16.4278	254.1	1.51906	4696.63	2856.93
34.9521	11.5412	254.1	3.02847	4705.44	3006.76
29.7258	13.1185	252.89	2.26595	4706.52	3252.44
79.0033	45.0646	1859.77	1.75311	4747.89	2941.2
37.6994	22.4041	534.82	1.6827	4753.8	3049.17
18.5326	9.56074	128.26	1.9384	4745.12	2860.37
6.35085	6.35085	30.25	1	4744.9	3363.6
59.8444	21.0392	732.05	2.84443	4771.77	2842.95
29.4993	13.955	308.55	2.11388	4786.29	2758.44
41.4192	29.5002	909.92	1.40403	4788.84	2981.52
6.35085	6.35085	30.25	1	4784.5	3379
17.4531	11.4777	152.46	1.52061	4792.09	3146.5
15.9509	10.9667	127.05	1.45449	4793.42	3369.26
11.2529	7.40109	62.92	1.52044	4798.36	3318.35
35.0328	14.628	390.83	2.39491	-4787.2	4110
85.4008	23.808	1326.16	3.58706	-4718.56	4548.41
24.9035	16.6255	290.4	1.49791	-4681.43	4218.9
6.35085	6.35085	30.25	1	-4684.3	4382.2
108.065	22.8116	1758.13	4.73727	-4648.31	4512.47
6.35085	6.35085	30.25	1	-4674.4	4373.4
86.0135	42.965	2336.51	2.00194	-4629.45	4178.41
114.544	23.2082	1655.28	4.93552	-4609.68	4327.43
17.4682	11.5276	147.62	1.51534	-4619.13	4107.86
78.1469	54.0198	2012.23	1.44664	-4574.52	4126.05
7.62102	6.35085	36.3	1.2	-4591.35	4228.2
20.7265	13.2232	208.12	1.56743	-4555.91	4638.67
30.8749	22.519	540.87	1.37106	-4542.6	4512.51
10.3475	7.31543	58.08	1.41447	-4543.39	4150.74
10.7047	10.6714	88.33	1.00312	-4541.3	4397.39
10.0382	8.44668	64.13	1.18842	-4515.83	4150.45
38.7434	26.2706	781.66	1.47478	-4468.82	4253.65
37.5645	21.1282	614.68	1.77793	-4456.3	4616.85
34.6179	26.4595	696.96	1.30833	-4407.61	4445.71
91.8603	36.053	2092.09	2.54793	-4328.08	4207.33
12.7636	12.3001	122.21	1.03768	-4356.6	4102.61
53.6886	27.0431	1049.07	1.9853	-4329.94	4538.73
32.0852	14.0529	303.71	2.28317	-4297.66	4110.64
23.3335	13.3005	232.32	1.75433	-4285.68	4521.99
39.0031	10.1565	257.73	3.84019	-3517.3	4222.73
7.62102	6.35085	36.3	1.2	-3529.3	4325.55
6.35085	6.35085	30.25	1	-3516.1	4443.8
6.35085	6.35085	30.25	1	-3504	4242.5
21.8566	9.9697	168.19	2.1923	-3492.16	4400.69
30.4916	15.6351	355.74	1.9502	-3471.46	4133.63
22.2973	13.0601	221.43	1.70729	-3459.24	4400.73
42.3816	31.22	900.24	1.35752	-3443.25	4598.12
29.2495	19.1733	413.82	1.52553	-3417.97	4221.52
33.097	18.0157	440.44	1.83712	-3415.47	4396
31.9122	17.9164	324.28	1.78117	-3416.92	4477.35
10.5985	9.44789	77.44	1.12178	-3391.04	4470.2
33.7356	24.1366	630.41	1.39769	-3372.11	4555.27
34.3323	25.9877	540.87	1.3211	-3369.11	4329.32
31.891	20.9503	509.41	1.52222	-3354.68	4494.81
80.3858	43.5486	2059.42	1.84589	-3338.47	4602.65
11.8219	10.5119	95.59	1.12462	-3343.71	4671.71
39.6327	9.66442	278.3	4.10089	-3301.11	4646.57
17.9853	17.0806	239.58	1.05297	-3283.36	4131.28
29.4236	22.696	473.11	1.29643	-3258.1	4470.52
24.4566	19.9322	349.69	1.22699	-3260.41	4261.7
33.1439	20.8575	485.21	1.58907	-3234.82	4611.82
7.72615	7.25131	42.35	1.06548	-3242.83	4499.43
34.9719	22.6643	491.26	1.54304	-3226.68	4318.24
32.9942	9.8395	244.42	3.35324	-3213.37	4224.21
34.052	13.5942	312.18	2.50489	-3187.92	4115.85
11.4315	6.35085	54.45	1.8	-3186.1	4530.7
9.9304	7.35	55.66	1.35107	-3172.35	4492.75
28.8839	17.0311	365.42	1.69595	-3160.78	4514.76
23.1679	18.1403	327.91	1.27715	-3160.69	4627.85
30.6492	15.221	309.76	2.0136	-3129.03	4214.07
24.5806	15.3483	250.47	1.60151	-3121.48	4465.13
8.89119	6.35085	42.35	1.4	-3125.6	4580.2
24.2287	13.4116	216.59	1.80655	-3114.32	4147.06
89.5916	16.42	943.8	5.45626	-3102.84	4508.07
26.9594	23.0887	453.75	1.16764	-3104.51	4602.85
13.2098	8.94824	88.33	1.47624	-3104.07	4171.96
19.878	11.6273	164.56	1.70959	-3091.82	4531.91
36.0102	26.2533	727.21	1.37165	-3078.33	4313.78
9.43178	7.15115	52.03	1.31892	-3077.2	4275.5
49.6859	25.9301	937.75	1.91615	-3033.83	4213.06
7.72615	7.25131	42.35	1.06548	-3043.73	4254.13
38.8819	21.1606	624.36	1.83747	-3035.56	4507.05
28.6596	20.6386	461.01	1.38864	-2997.85	4610.04
49.0382	15.5803	504.57	3.14745	-2986.28	4442.21
17.0988	11.2092	142.78	1.52543	-2984.5	4252.65
6.35085	6.35085	30.25	1	-2990.3	4340.4
40.0768	16.5067	435.6	2.42791	-2221.61	4511.15
39.2288	21.6942	658.24	1.80826	-2220.98	4229.4
14.4877	11.7012	127.05	1.23813	-2188.48	4487.3
43.254	30.7377	1000.67	1.4072	-2168.67	4448.9
26.7472	15.1754	310.97	1.76254	-2152.94	4332.08
31.9271	15.1901	329.12	2.10183	-2142.78	4419.33
41.6634	27.9965	892.98	1.48817	-2119.97	4591.61
12.9866	10.28	98.01	1.26329	-2127.19	4066.85
17.7521	11.6756	159.72	1.52044	-2120.97	4648.13
13.2376	8.46826	84.7	1.5632	-2119.92	4280.86
22.6549	13.7159	234.74	1.65173	-2113.77	4147.6
50.869	33.7297	1161.6	1.50814	-2101.07	4255.65
23.2921	9.73238	153.67	2.39326	-2106.71	4335.09
7.72615	7.25131	42.35	1.06548	-2107.47	4503.83
22.4337	12.5198	197.23	1.79185	-2081.75	4329.67
6.35085	6.35085	30.25	1	-2083.9	4228.2
16.4908	13.9475	179.08	1.18235	-2076.77	4447.58
80.3391	31.6128	1685.53	2.54135	-2044.12	4519.07
7.72615	7.25131	42.35	1.06548	-2051.53	4343.07
7.72615	7.25131	42.35	1.06548	-2048.07	4091.17
48.7252	24.5111	821.59	1.98789	-2033.31	4320.01
46.5533	24.3608	859.1	1.91099	-2024.37	4420.56
46.5629	32.6281	1111.99	1.42708	-2000.18	4472.73
41.8406	19.0706	536.03	2.19398	-1982.73	4091.04
27.2648	15.4667	324.28	1.76281	-1983.36	4254.6
29.899	18.3598	411.4	1.6285	-1981.47	4394.41
23.7626	17.5583	312.18	1.35335	-1975.58	4206.49
19.2484	11.958	175.45	1.60967	-1968.64	4319.94
13.4187	11.9487	124.63	1.12302	-1965.28	4678.28
40.0862	24.0506	738.1	1.66674	-1949.39	4553.26
23.0161	13.0009	222.64	1.77035	-1957.97	4583.45
8.82772	8.05488	54.45	1.09595	-1956.3	4471.18
81.481	23.6238	1191.85	3.44911	-1945.7	4396
7.62102	6.35085	36.3	1.2	-1951.9	4084.65
39.0933	26.4875	763.51	1.47592	-1915.84	4160.16
17.6834	11.9221	163.35	1.48325	-1922.9	4076.11
12.267	8.43967	78.65	1.4535	-1902.03	4129.44
8.75405	7.24109	48.4	1.20894	-1899.65	4361.3
45.6516	26.0045	751.41	1.75553	-1883.25	4640.61
37.0566	27.8205	794.97	1.33199	-1882.14	4574.86
14.6992	10.7871	122.21	1.36267	-1885.8	4353.07
30.5649	23.9714	565.07	1.27506	-1860.68	4182
6.35085	6.35085	30.25	1	-1859.5	4305.2
44.621	23.2075	757.46	1.92269	-1839.92	4655.57
9.62493	9.28589	68.97	1.03651	-1831.29	4293.7
10.1741	8.39899	64.13	1.21135	-1830.71	4169.51
9.8043	8.53732	64.13	1.1484	-1827.54	4063.68
6.35085	6.35085	30.25	1	-1821	4523
17.0314	11.4612	148.83	1.486	-1811.99	4062.48
10.3988	9.31934	73.81	1.11583	-1813.9	4291.51
56.4115	41.5501	1505.24	1.35768	-1791.91	4656.24
6.35085	6.35085	30.25	1	-1806.7	4594.5
14.9123	12.4837	141.57	1.19455	-1799.18	4401.35
13.2386	12.9657	133.1	1.02105	-1794.55	4222.74
13.7659	7.72683	79.86	1.78157	-1792.07	4565.08
19.8611	13.8097	211.75	1.4382	-1787.72	4599.88
24.0168	16.3071	275.88	1.47278	-1774.49	4335.84
14.7296	13.912	159.72	1.05877	-1778.12	4434.48
54.4976	42.8905	1534.28	1.27062	-1753.52	4513.58
22.1025	16.7425	284.35	1.32015	-1762.96	4215.1
42.1749	30.2546	965.58	1.394	-1750.12	4119.9
25.7198	16.6438	319.44	1.54531	-1757	4646.25
85.9358	19.9793	1196.69	4.30124	-1742.11	4345.03
10.1614	6.35085	48.4	1.6	-1751.7	4554.35
30.1395	9.23183	196.02	3.26474	-1734.72	4473.76
10.1656	7.72059	60.5	1.31669	-1724.2	4658.85
10.1292	8.24146	62.92	1.22905	-1722.32	4112.93
12.9571	12.9396	129.47	1.00135	-1708.05	4662.61
29.9716	21.4014	452.54	1.40045	-1695	4208.33
10.7896	8.4104	68.97	1.28288	-939.591	4176.5
11.9367	9.43686	87.12	1.2649	-938.235	4103.47
11.3772	9.31471	79.86	1.22142	-927.533	4121.83
26.3251	13.0718	242	2.01388	-916.976	4070.71
33.734	18.8136	372.68	1.79307	-906.475	4524.8
30.5087	15.7928	314.6	1.9318	-901.62	4279.98
28.4009	16.5331	353.32	1.71781	-892.984	4667.8
10.8523	7.96074	66.55	1.36323	-901	4080.4
11.0899	7.33051	62.92	1.51284	-896.45	4436.65
38.3007	33.5622	670.34	1.14119	-876.801	4239.23
12.4269	10.1825	95.59	1.22042	-885.067	4080.55
18.1095	11.4623	157.3	1.57992	-862.985	4205.25
37.5194	16.6202	452.54	2.25746	-854.738	4126.75
39.2422	23.0943	629.2	1.69922	-844.187	4089.32
35.378	18.7423	475.53	1.8876	-844.855	4277.88
25.7419	19.3697	379.94	1.32898	-830.383	4442.68
76.5055	33.5557	1379.4	2.27995	-786.225	4228.52
11.8828	9.2112	83.49	1.29004	-805.572	4276.73
36.0933	16.795	462.22	2.14905	-799.662	4484.87
38.5852	20.7728	591.69	1.85749	-774.063	4353.4
14.3635	10.2098	112.53	1.40684	-781.192	4378.57
12.5823	11.5101	112.53	1.09315	-774.782	4586.15
9.93914	9.21169	70.18	1.07897	-775.222	4486.13
28.05	20.8489	418.66	1.34539	-763.608	4103.19
11.2268	7.53435	64.13	1.49009	-760.517	4387.66
6.35085	6.35085	30.25	1	-741.9	4366.8
12.2302	11.2198	106.48	1.09005	-729.438	4234.24
12.7494	8.90544	85.91	1.43164	-722.689	4456.38
28.179	13.6777	280.72	2.06022	-713.428	4059.65
14.2491	10.6497	114.95	1.33797	-710.868	4320.97
8.75405	7.24109	48.4	1.20894	-707.8	4367.35
14.6708	11.6038	128.26	1.2643	-692.047	4390.58
56.0874	14.2706	532.4	3.93029	-667.113	4435.17
9.9304	7.35	55.66	1.35107	-679.75	4074.75
19.4962	18.5849	281.93	1.04903	-659.726	4180.38
22.2454	21.0146	364.21	1.05857	-657.193	4381.29
28.6653	21.7839	475.53	1.3159	-652.601	4322.96
50.0915	29.0092	1058.75	1.72674	-624.194	4365.62
26.0119	18.913	353.32	1.37535	-628.623	4488.78
25.1924	20.0856	387.2	1.25425	-621.065	4631.12
6.35085	6.35085	30.25	1	-620.9	4094
22.4172	17.5227	268.62	1.27932	-611.783	4230.57
23.0713	22.1801	395.67	1.04018	-604.097	4508.32
19.9854	12.3866	189.97	1.61347	-606.46	4432.01
6.35085	6.35085	30.25	1	-609.9	4103.9
6.35085	6.35085	30.25	1	-598.9	4179.8
19.3563	14.9589	210.54	1.29397	-593.836	4271.37
17.8331	12.7976	164.56	1.39347	-590.246	4156.38
28.2162	13.0145	255.31	2.16807	-583.698	4441.16
21.9854	12.5216	209.33	1.75579	-580.683	4230.02
22.2763	13.8356	220.22	1.61008	-579.148	4599.37
41.0497	36.948	1171.28	1.11101	-550.198	4070.43
19.9614	10.5395	137.94	1.89397	-552.42	4477.75
51.0156	26.7942	946.22	1.90398	-535.079	4427.85
23.4078	13.1183	223.85	1.78436	-528.857	4251.22
14.113	13.0506	142.78	1.08141	-513.184	4674.44
49.5255	27.224	980.1	1.81919	-492.686	4072.68
19.5097	14.6798	220.22	1.32902	-494.944	4433.16
16.6523	11.7495	146.41	1.41728	-494.809	4487.16
28.3039	20.976	436.81	1.34935	-486.813	4237.27
7.62102	6.35085	36.3	1.2	-486.7	4183.65
21.2141	14.3679	233.53	1.47649	-473.42	4395.55
7.62102	6.35085	36.3	1.2	-473.5	4186.95
11.8109	10.5564	96.8	1.11883	-470.296	4478.56
20.2799	16.9034	258.94	1.19975	-464.191	4642.5
29.314	10.8178	215.38	2.70979	-464.854	4251.45
12.479	8.26142	77.44	1.51051	-463.806	4097.03
9.33941	7.43989	53.24	1.25532	-451.45	4410.88
47.9813	20.9168	661.87	2.29391	-431.036	4064.68
12.8881	12.4197	124.63	1.03771	-441.611	4677.18
11.2366	9.79409	84.7	1.14728	-428.541	4558.06
24.2909	8.33893	152.46	2.91295	-419.731	4127.45
27.8608	15.8455	332.75	1.75828	-416.772	4464.81
25.8548	20.568	415.03	1.25704	-408.19	4257.72
7.62102	7.62102	43.56	1	-409.15	4553.25
24.2702	15.0099	273.46	1.61694	-401.129	4566.94
17.6729	9.8739	128.26	1.78986	-394.352	4351.04
17.6627	9.29749	116.16	1.89973	361.595	4547.82
31.7224	10.7671	239.58	2.94623	370.722	4511.4
45.5533	31.7033	753.83	1.43686	381.657	4254.09
49.5082	26.509	886.93	1.8676	422.653	4174.61
87.6167	38.3228	2240.92	2.28628	447.191	4375.23
17.9906	7.25481	88.33	2.47982	441.353	4206.98
22.3831	10.5722	168.19	2.11717	450.69	4469.61
12.231	8.23403	77.44	1.48542	462.6	4248.55
22.1613	9.06866	145.2	2.44373	478.266	4588.48
78.0046	28.7892	1422.96	2.70951	493.618	4652.04
9.06796	8.31658	56.87	1.09035	482.283	4103.76
11.0803	7.3303	61.71	1.51157	483.565	4325.39
15.2712	9.88376	114.95	1.54508	505.882	4227.34
34.8821	29.239	657.03	1.193	522.733	4470.98
8.75405	7.24109	48.4	1.20894	518.15	4307.4
11.0588	9.16536	75.02	1.20658	521.539	4273.92
50.36	38.6086	1248.72	1.30438	564.119	4629.27
15.6505	10.1206	121	1.5464	562.579	4054.52
20.5406	14.5741	233.53	1.40939	573.141	4445.01
19.8278	11.6985	169.4	1.69491	574.054	4401.18
6.35085	6.35085	30.25	1	573.7	4663.8
8.75405	7.24109	48.4	1.20894	579.2	4052.75
10.9609	7.78154	65.34	1.40857	599.55	4681.95
68.1416	34.4803	1512.5	1.97625	634.319	4604.18
69.4831	19.9968	878.46	3.47472	641.77	4676.29
11.231	8.33254	70.18	1.34785	631.829	4065.67
6.35085	6.35085	30.25	1	648.5	4387.7
21.7369	20.6699	349.69	1.05162	679.399	4543.42
24.0844	14.1197	254.1	1.70573	685.497	4396.46
45.0798	29.4511	964.37	1.53067	712.221	4136.8
18.3196	10.9769	145.2	1.66892	706.314	4512.81
9.24698	7.69515	54.45	1.20166	750.678	4199.48
7.83592	6.86777	41.14	1.14097	753.55	4150.65
21.4282	13.4037	217.8	1.59868	810.273	4074.57
7.62102	6.35085	36.3	1.2	812.4	4151.75
6.35085	6.35085	30.25	1	864.1	4597.8
7.62102	7.62102	43.56	1	874.55	4603.85
56.2491	22.2366	813.12	2.52957	900.867	4101.72
20.9224	13.4077	200.86	1.56048	902.56	4488.14
21.027	13.7363	220.22	1.53077	1658.29	4135.15
16.9866	14.3566	188.76	1.18319	1684.59	4214.81
63.0234	48.1076	2278.43	1.31005	1707.39	4370.15
7.72615	7.25131	42.35	1.06548	1696.33	4568.73
25.3679	15.8568	298.87	1.59981	1707.26	4223.36
41.2779	27.7498	838.53	1.4875	1721.29	4651.49
27.9856	10.6892	212.96	2.61813	1718.77	4330.99
55.9404	20.6581	657.03	2.70792	1744.39	4612.35
8.89119	6.35085	42.35	1.4	1730.9	4433.9
11.2629	8.91167	76.23	1.26383	1733.66	4583.52
15.2982	13.9405	165.77	1.09739	1764.27	4383.28
8.89119	6.35085	42.35	1.4	1771.6	4190.8
6.35085	6.35085	30.25	1	1771.6	4549.4
43.9991	29.8012	968	1.47642	1799.43	4143.93
28.857	20.5337	445.28	1.40535	1808.47	4670.87
17.4017	9.10387	116.16	1.91146	1803.6	4344.56
81.7968	34.6407	1514.92	2.36129	1846.51	4069.12
31.0207	20.8193	490.05	1.49	1857.79	4658.09
11.1252	7.19454	60.5	1.54633	1872.47	4529.71
25.5592	23.3625	467.06	1.09403	1891.77	4454.69
26.0921	16.2859	280.72	1.60213	1896.81	4421.64
22.9378	19.8863	353.32	1.15345	1896.67	4619.19
9.07462	8.21704	56.87	1.10437	1894.8	4246.9
6.35085	6.35085	30.25	1	1894.8	4647.3
79.3102	26.1385	1424.17	3.03423	1942.03	4647.53
74.6996	31.756	1556.06	2.3523	1935.86	4530.14
76.6843	18.1448	914.76	4.22623	1963.11	4147.51
10.0648	8.75484	66.55	1.14962	1960.86	4563.08
6.35085	6.35085	30.25	1	1988.3	4256.8
36.658	23.3003	644.93	1.57328	2000.01	4595.09
8.61472	7.38585	48.4	1.16638	1998.2	4253.09
38.2718	26.6476	678.81	1.43622	2014.7	4662.93
17.3421	10.2962	133.1	1.68432	2003.25	4096.56
10.0285	7.50624	56.87	1.33602	2068.13	4451.99
10.3475	7.31543	58.08	1.41447	2078.96	4051.21
17.7739	12.5048	169.4	1.42137	2098.6	4523.82
30.4581	20.4494	480.37	1.48944	2116.56	4200.76
20.4179	9.24389	136.73	2.2088	2135.39	4084.24
7.72615	7.25131	42.35	1.06548	2130.83	4563.07
99.411	39.7022	2053.37	2.50392	2170.43	4610.98
56.722	21.5999	671.55	2.62603	2172.94	4664.53
21.8628	11.8105	170.61	1.85112	2161.34	4642.09
9.8113	8.43478	62.92	1.1632	2181.22	4339.53
36.3833	17.6257	465.85	2.06422	2200.25	4555.76
42.8187	28.6704	888.14	1.49348	2969.58	4649.35
17.2267	14.6011	196.02	1.17983	2973.15	4525.08
15.6856	8.12361	98.01	1.93087	2999.2	4682.5
96.6614	20.6876	1407.23	4.67244	3015.66	4455.92
83.7582	38.3343	2412.74	2.18494	3034.17	4626.83
26.8844	19.5911	384.78	1.37228	3040.91	4113.53
10.7896	8.4104	68.97	1.28288	3051.21	4211.7
10.4741	9.06727	72.6	1.15515	3059.26	4228.64
43.9528	21.0319	722.37	2.08982	3081.11	4565.39
66.3957	19.411	814.33	3.42052	3143.66	4408.89
19.4564	16.8709	254.1	1.15325	3214.3	4531.27
69.4558	15.9404	804.65	4.35722	3256.34	4478.35
19.0411	14.3368	202.07	1.32813	3280	4525.05
13.0571	9.9287	100.43	1.31509	3294.76	4407.84
14.6935	7.75529	84.7	1.89465	3332.42	4213.66
19.1558	10.4378	146.41	1.83524	3339.51	4242.35
14.5316	12.1173	135.52	1.19924	3351.77	4265.3
21.8374	11.5555	186.34	1.88979	3362.15	4444.08
93.1897	21.983	1545.17	4.23917	3404.89	4599.01
37.2363	19.9778	398.09	1.86389	3416.69	4199.52
19.0734	15.4025	221.43	1.23833	3422.54	4233.42
36.1607	27.1105	755.04	1.33383	3445.65	4529.25
31.2328	19.999	477.95	1.56172	3446.17	4408.76
12.0145	10.5249	98.01	1.14153	3462.25	4587.3
12.7364	10.6505	99.22	1.19584	3464.69	4681.24
20.0647	9.37974	139.15	2.13915	3495.05	4544.45
49.3045	21.0524	773.19	2.34199	4266.1	4320.86
8.7876	7.47	49.61	1.17638	4253.28	4134.08
16.7465	8.73184	110.11	1.91787	4260.61	4449.65
6.35085	6.35085	30.25	1	4266.4	4190.8
23.3865	13.9705	242	1.67399	4288.22	4457.07
13.8924	7.39676	76.23	1.87818	4294.18	4321.35
6.35085	6.35085	30.25	1	4301.6	4453.7
6.35085	6.35085	30.25	1	4303.8	4326.1
12.1438	9.20854	83.49	1.31875	4306.21	4335.94
11.6343	8.67769	76.23	1.34072	4305.18	4369.19
46.6642	21.1687	661.87	2.20439	4332.44	4398.37
21.9214	17.6251	287.98	1.24376	4351.68	4104.91
14.6269	13.0826	145.2	1.11804	4356.33	4425.55
34.0567	14.5521	349.69	2.34033	4359.09	4310.84
31.1282	25.1253	481.58	1.23892	4364.41	4633.04
9.43178	7.15115	52.03	1.31892	4368.7	4285.4
18.5673	10.5298	131.89	1.7633	4372.83	4446.38
20.9465	10.1132	153.67	2.07122	4378.42	4122.23
9.14784	8.05203	55.66	1.13609	4374.01	4273.49
18.9447	15.3322	208.12	1.23561	4388.77	4262.98
22.938	17.7894	310.97	1.28942	4391.75	4578.37
21.7358	11.2965	170.61	1.92412	4393.66	4075.93
10.4802	8.25299	66.55	1.26987	4400.1	4248.7
17.1383	9.76758	122.21	1.75461	4408.42	4604.19
82.558	21.7625	1108.36	3.7936	4427.15	4489.54
28.0515	11.5478	231.11	2.42917	4413.28	4657.7
10.7597	9.45602	76.23	1.13787	4429.06	4613.08
34.2324	21.592	519.09	1.58542	4446.51	4669.91
6.35085	6.35085	30.25	1	4434.7	4455.9
59.006	25.7807	1107.15	2.28877	4453.09	4082.44
32.1518	15.8355	356.95	2.03036	4464.88	4548.53
8.89119	6.35085	42.35	1.4	4498.5	4603.3
10.1669	9.14178	71.39	1.11214	4505.7	4471.67
24.65	14.7894	255.31	1.66674	4518.42	4091.99
49.6624	13.8253	330.33	3.59213	4521.62	4257.72
58.087	36.5445	1456.84	1.58948	4536.86	4622.87
48.8676	12.3269	372.68	3.96429	4538.48	4060.64
8.7876	7.47	49.61	1.17638	4528.12	4371.82
17.1789	11.9424	153.67	1.43848	4534.62	4581.26
28.4397	15.6208	318.23	1.82063	4542.12	4493.21
29.933	11.754	223.85	2.54662	4540.86	4390.99
6.35085	6.35085	30.25	1	4552.4	4406.4
39.3454	19.574	583.22	2.01008	4579.53	4389.73
8.61472	7.38585	48.4	1.16638	4573.3	4543.49
19.5308	17.4561	254.1	1.11885	4581.17	4603.53
91.6553	43.3971	1957.78	2.11201	4632.36	4222.69
34.1801	19.3613	352.11	1.76538	4610.87	4289.06
8.75405	7.24109	48.4	1.20894	4607.4	4258.45
12.8509	9.15422	89.54	1.40383	4627.48	4471.05
11.5092	10.6042	89.54	1.08534	4637.58	4315.77
6.35085	6.35085	30.25	1	4651.4	4312.9
27.7036	12.5508	217.8	2.20732	4659.22	4398.57
16.2653	8.02323	98.01	2.02728	4675.65	4308.32
103.01	29.8307	1588.73	3.45316	4725.77	4514.48
21.3548	10.8167	171.82	1.97424	4702.41	4487.14
12.7017	6.35085	60.5	2	4720.7	4053.85
22.0565	10.5817	159.72	2.08439	4726.02	4588.91
47.6164	19.86	669.13	2.3976	4752.31	4238.32
35.3369	10.4183	248.05	3.39181	4749.13	4420.35
24.248	17.4922	242	1.38622	4747.23	4081.97
26.5595	15.6124	271.04	1.70118	4780.75	4246.12
16.3352	14.7909	183.92	1.10441	4779.12	4055.78
11.734	8.08964	72.6	1.4505	4783.25	4351.07
20.5965	12.2822	183.92	1.67693	4796.1	4203.44
76.5708	20.6708	1191.85	3.70429	-4803.25	5874.41
12.4447	8.13799	76.23	1.52922	-4820.86	5413.23
50.2585	23.1595	736.89	2.1701	-4790.04	5694.77
13.7672	11.0572	114.95	1.24509	-4787.2	5526.03
22.9931	21.0747	342.43	1.09103	-4765.59	5524.27
29.2052	19.9901	436.81	1.46098	-4745.57	5430.38
90.6076	13.8944	802.23	6.52117	-4728.47	5663.25
55.0487	32.9033	1364.88	1.67304	-4725.07	5844.87
20.3189	17.8901	279.51	1.13576	-4717.03	5934.23
26.0881	20.6257	399.3	1.26483	-4691.02	5651.37
33.8012	27.822	595.32	1.21491	-4674.34	5745.38
13.9719	8.89119	93.17	1.57143	-4681	5541.6
30.9129	14.8287	342.43	2.08466	-4669.07	5614.14
39.9544	18.8347	504.57	2.12132	-4658.36	5560.05
25.1516	14.5534	274.67	1.72822	-4636.86	5803.64
14.9669	7.58093	84.7	1.97428	-4637.79	5782.74
72.2759	36.1354	1381.82	2.00014	-4594.21	5880.18
30.6301	13.0742	269.83	2.3428	-4616.68	5830.77
109.524	30.7505	2152.59	3.56169	-4561.73	5735.86
37.5873	21.376	612.26	1.75838	-4588.17	5955.13
31.8389	27.1593	650.98	1.1723	-4587.59	5680.17
40.8492	13.6165	407.77	2.99999	-4564.55	5579.17
18.0034	14.2418	193.6	1.26413	-4571.99	5607.9
40.5667	11.2328	348.48	3.61144	-4558.43	5516.9
28.9343	21.6008	474.32	1.3395	-4544.79	5845.03
38.4621	14.0156	408.98	2.74423	-4541.07	5614.29
12.9661	10.9619	106.48	1.18284	-4542.01	5869.54
11.9952	9.00718	81.07	1.33174	-4530.55	5404.77
65.6795	35.223	1684.32	1.86468	-4510.41	5695.37
6.35085	6.35085	30.25	1	-4507.2	5904.6
8.89119	6.35085	42.35	1.4	-4499.5	5364.5
56.2213	21.9254	843.37	2.56421	-4472.7	5650.06
44.8548	35.5784	1116.83	1.26073	-4470.23	5817.71
6.35085	6.35085	30.25	1	-4487.4	5371.1
25.6996	17.584	353.32	1.46153	-4462.83	5491.43
10.8398	10.2179	85.91	1.06087	-4454.42	5393.08
22.3372	14.2575	239.58	1.5667	-4447.15	5579.49
12.7017	12.4993	123.42	1.01619	-4437.85	5450.58
26.2288	12.7107	251.68	2.06353	-4422.91	5723.41
20.5164	16.919	267.41	1.21262	-4394.69	5416.03
49.1112	25.9665	969.21	1.89133	-4379.31	5783.43
21.0598	12.8941	203.28	1.63328	-4376.77	5747.54
31.942	24.51	602.58	1.30323	-4357	5697.3
6.35085	6.35085	30.25	1	-4358.7	5623
39.6345	13.3186	394.46	2.97587	-4329.46	5604.66
28.5726	15.2606	310.97	1.87232	-4324.89	5840.11
19.1208	17.8635	266.2	1.07039	-4319.92	5482.63
55.7312	18.2686	632.83	3.05066	-4304.92	5410.55
9.82861	8.35526	62.92	1.17634	-4318.68	5630.7
22.6408	20.6158	315.81	1.09822	-4303.14	5598.5
14.6145	10.2715	113.74	1.42282	-4280.83	5546.82
34.4387	17.0876	450.12	2.01543	-3527.64	5826.74
37.8219	21.9117	601.37	1.7261	-3524.53	5866.56
95.1463	31.5336	1438.69	3.0173	-3505.16	5954.15
21.5523	16.0184	249.26	1.34548	-3521.24	5578.2
18.5503	13.2922	191.18	1.39558	-3517.92	5550.17
22.2434	13.859	229.9	1.60498	-3509.26	5435.9
37.8944	26.492	718.74	1.43041	-3481.75	5499.35
21.1152	14.4644	215.38	1.4598	-3474.65	5621.37
7.62102	6.35085	36.3	1.2	-3473.2	5654.35
9.86718	7.41926	55.66	1.32994	-3469.47	5527.85
21.486	19.913	331.54	1.07899	-3454.83	5924.41
47.0116	25.3913	833.69	1.85148	-3433.43	5598.65
6.35085	6.35085	30.25	1	-3453.4	5792.4
17.2678	11.2443	151.25	1.5357	-3446.24	5955.13
41.6593	15.0807	418.66	2.76242	-3438.35	5649.31
46.4432	28.5248	970.42	1.62817	-3420.93	5801.09
23.3751	17.4552	309.76	1.33915	-3422.36	5973.75
21.4913	18.8152	314.6	1.14223	-3408.97	5533.6
25.5661	12.0099	237.16	2.12875	-3397.89	5927.08
34.1945	21.7025	474.32	1.57561	-3374.36	5804.35
32.7106	15.7873	384.78	2.07196	-3365.03	5537.54
45.324	21.6328	614.68	2.09515	-3365.82	5890.65
34.6087	20.9775	544.5	1.6498	-3343.17	5761.4
40.1959	26.7142	828.85	1.50467	-3334	5936.94
13.8453	10.7444	113.74	1.28861	-3314.06	5906
12.4354	11.8905	113.74	1.04583	-3292.16	5413.54
34.8536	13.2354	344.85	2.63336	-3280.2	5362.22
14.9914	12.7578	148.83	1.17508	-3275.43	5703.33
31.0825	10.4378	215.38	2.97787	-3243.32	5446.52
35.917	20.1298	526.35	1.78427	-3242.29	5744.86
13.2073	10.8654	108.9	1.21553	-3247.46	5397.3
18.5818	12.4246	173.03	1.49557	-3227.16	5690.88
9.95336	7.16861	54.45	1.38846	-3227.29	5888.71
27.953	9.00724	192.39	3.10339	-3221.49	5425.12
17.9122	9.18077	125.84	1.95106	-3221.83	5392.66
32.9931	27.6238	602.58	1.19437	-3213.05	5968.14
17.7281	11.4315	152.46	1.55081	-3215.37	5859.98
13.6458	12.2273	129.47	1.11601	-3213.6	5568.16
44.0537	22.682	671.55	1.94223	-3188.56	5882.83
20.3866	7.74302	117.37	2.63289	-3202.99	5472.22
24.6551	11.9949	220.22	2.05547	-3198.4	5709.46
10.6922	8.46726	68.97	1.26277	-3197.7	5947.02
45.0517	11.3844	371.47	3.9573	-3184.56	5581.36
31.681	18.8701	440.44	1.6789	-3177.94	5500.12
7.62102	6.35085	36.3	1.2	-3177.3	5609.25
31.4279	20.0108	461.01	1.57055	-3167.86	5771.62
16.1765	9.08806	107.69	1.77997	-3154.05	5799.66
52.0697	20.6692	660.66	2.51919	-3130.91	5539.25
18.7209	15.6212	211.75	1.19844	-3138.67	5925.34
56.6115	25.7076	1085.37	2.20213	-3109.34	5412.01
23.7527	14.3699	254.1	1.65294	-3125.43	5796.04
43.1907	16.7903	458.59	2.57236	-3113.13	5619.51
12.9876	12.623	127.05	1.02888	-3114.8	5765.14
35.4335	21.4259	565.07	1.65377	-3103.5	5561.69
9.8043	8.53732	64.13	1.1484	-3109.72	5465.64
14.3345	11.3483	125.84	1.26313	-3104.29	5490.48
31.1269	21.8011	510.62	1.42776	-3093.96	5695.12
8.7876	7.47	49.61	1.17638	-3099.82	5729.62
15.7312	11.9427	145.2	1.31722	-3084.88	5939.97
42.1889	24.8745	774.4	1.69607	-3071.96	5793.18
17.0801	9.58576	125.84	1.78182	-3076.68	5393.38
29.955	22.6847	492.47	1.32049	-3067.05	5481.08
8.7876	7.47	49.61	1.17638	-3072.72	5564.22
17.7445	11.3895	154.88	1.55797	-3065.8	5521.74
14.725	8.6766	95.59	1.6971	-3067.94	5929.4
37.6429	16.0351	410.19	2.34753	-3049.1	5943.71
16.9046	12.1418	157.3	1.39227	-3048.08	5836.82
12.7941	11.7943	117.37	1.08477	-3047.56	5585.02
32.194	18.7776	441.65	1.71449	-3035.17	5491.32
14.8638	7.63371	84.7	1.94712	-3042.71	5814.64
22.7472	16.9909	298.87	1.33878	-3010.93	5861.53
11.9233	11.6265	107.69	1.02553	-3009.59	5736.91
24.5957	11.5083	206.91	2.13722	-2991.46	5632.06
12.8392	12.5923	125.84	1.01961	-2984.59	5514.14
7.72615	7.25131	42.35	1.06548	-2985.27	5492.73
8.7876	7.47	49.61	1.17638	-2980.48	5432.22
11.6927	10.5071	93.17	1.11284	-2232.87	5853.49
39.4505	30.2241	773.19	1.30527	-2220.52	5608.44
25.4973	21.3225	365.42	1.19579	-2216.48	5356.87
7.83592	6.86777	41.14	1.14097	-2224.15	5582.85
11.713	10.4458	94.38	1.12131	-2219.55	5855.93
7.62102	7.62102	43.56	1	-2216.45	5684.05
11.5332	6.45887	55.66	1.78563	-2206	5695.05
45.8613	20.4948	711.48	2.23771	-2197.4	5769.43
14.0975	12.7916	139.15	1.10208	-2191.95	5571.47
44.2479	23.0426	688.49	1.92027	-2180.75	5842.87
48.2916	20.5511	742.94	2.34983	-2178.57	5702.74
52.1241	21.5086	713.9	2.42341	-2170.33	5952.07
35.4745	23.1781	613.47	1.53052	-2163.25	5497.79
27.7158	13.383	243.21	2.07096	-2150.22	5356.8
8.65645	8.63821	56.87	1.00211	-2145.5	5681.44
16.7406	12.3739	157.3	1.35289	-2131.01	5938.84
49.3913	28.2081	960.74	1.75096	-2106.14	5882.91
27.0417	19.0189	343.64	1.42183	-2113.54	5922.3
11.3412	10.0374	85.91	1.12989	-2118.5	5575.76
32.584	20.8821	494.89	1.56038	-2108.27	5717.08
57.0009	35.4245	1322.53	1.60908	-2079.96	5569.38
23.6034	11.1011	173.03	2.12623	-2099.48	5827.48
20.6451	12.8881	188.76	1.60188	-2092.93	5943.61
20.2791	13.7314	211.75	1.47685	-2058.32	5886.42
43.3081	20.0567	611.05	2.15929	-2046.85	5530.93
11.9792	10.3209	94.38	1.16067	-2049.6	5673.42
21.9774	17.0763	285.56	1.28701	-2035.28	5940.97
14.0677	13.0686	142.78	1.07645	-2026.7	5714.85
25.2333	12.7442	222.64	1.97999	-2007.19	5574.58
8.73862	8.30376	55.66	1.05237	-1990.33	5444.87
9.91131	8.67347	65.34	1.14272	-1976.22	5502.55
20.3689	15.9847	248.05	1.27427	-1957.98	5540.59
40.1692	20.2051	520.3	1.98808	-1938.11	5414.57
49.747	24.9588	791.34	1.99316	-1928.05	5714.13
20.5362	8.03463	127.05	2.55596	-1930.98	5837.01
17.3661	13.0249	173.03	1.3333	-1927.88	5530.96
7.83592	6.86777	41.14	1.14097	-1930.45	5447.55
7.62102	6.35085	36.3	1.2	-1931	5915.05
26.3743	16.2819	313.39	1.61985	-1907.25	5552.44
7.62102	6.35085	36.3	1.2	-1916.7	5572.95
11.5557	10.48	94.38	1.10264	-1901.85	5756.1
24.7472	15.0102	266.2	1.64869	-1895.31	5889.35
18.6217	16.0019	232.32	1.16372	-1887.6	5926.91
13.1701	12.8286	130.68	1.02662	-1885.95	5417.09
14.7737	12.2325	139.15	1.20774	-1869.17	5897.17
6.35085	6.35085	30.25	1	-1871.6	5824.3
10.2482	7.60624	59.29	1.34734	-1870.68	5869.8
7.62102	6.35085	36.3	1.2	-1846.3	5935.95
26.4078	23.9318	452.54	1.10346	-1833.16	5830.3
25.2596	18.3686	363	1.37515	-1836.88	5458.03
20.348	16.4209	255.31	1.23915	-1827.25	5855.26
21.1483	17.5596	283.14	1.20437	-1823.88	5622.91
13.1578	11.9414	121	1.10186	-1826.29	5787.61
11.7578	11.5014	105.27	1.0223	-1819.29	5564.12
13.215	12.3799	127.05	1.06746	-1816.57	5431.58
19.8352	15.2521	232.32	1.30049	-1811.08	5738.42
40.8793	21.9116	590.48	1.86565	-1801.47	5799.4
36.0787	20.4409	538.45	1.76503	-1791.31	5359.44
33.3135	13.6337	327.91	2.44347	-1782.19	5460.63
16.1076	13.6768	171.82	1.17773	-1787.39	5958.8
11.9041	10.7869	99.22	1.10358	-1773.7	5691.96
8.7876	7.47	49.61	1.17638	-1769.78	5905.78
28.2833	12.2688	246.84	2.30532	-1753.36	5897.8
20.4035	9.64154	148.83	2.11621	-1751.55	5470.02
10.8671	9.58764	79.86	1.13345	-1753.57	5787.03
15.7749	7.67163	85.91	2.05627	-1745.1	5491.9
27.5423	10.7134	193.6	2.57084	-1740.36	5409.15
21.1218	8.86185	135.52	2.38345	-1739.91	5803.56
6.35085	6.35085	30.25	1	-1740.7	5961.8
35.4056	24.2883	569.91	1.45773	-1723.46	5529.01
8.61472	7.38585	48.4	1.16638	-1732.59	5482.2
16.0695	14.8093	185.13	1.0851	-1699.63	5804.93
21.9338	14.2039	238.37	1.54421	-1688.13	5495.63
7.72615	7.25131	42.35	1.06548	-1682.87	5600.37
24.6369	11.5332	212.96	2.13617	-934.194	5807.33
12.1371	8.21809	76.23	1.47687	-937.927	5600.28
51.8544	35.0324	1292.28	1.48018	-922.633	5768.9
31.184	17.6162	359.37	1.77018	-922.2	5657.07
11.111	9.04015	77.44	1.22907	-911.3	5735.84
29.254	13.8195	216.59	2.11686	-889.03	5798.04
37.9359	18.8416	474.32	2.01341	-880.464	5711.76
16.6218	8.18313	104.06	2.03123	-888.264	5921.28
10.2269	9.09596	70.18	1.12433	-881.922	5903.27
10.0626	8.17549	62.92	1.23082	-881.494	5943.78
91.2273	20.9582	1247.51	4.35282	-866.259	5848.45
12.6106	10.823	105.27	1.16516	-867.818	5409.36
46.8765	32.6705	1047.86	1.43482	-838.832	5901.93
81.9123	24.0239	1184.59	3.40961	-823.035	5405
37.9771	18.3378	536.03	2.07097	-845.28	5952.33
6.35085	6.35085	30.25	1	-848.6	5723.1
23.6894	19.1214	352.11	1.23889	-837.226	5856.29
11.8548	8.11895	72.6	1.46014	-840.662	5387.22
25.6189	19.6196	388.41	1.30578	-829.859	5356.99
15.9154	9.41081	114.95	1.69119	-830.861	5552.45
12.947	9.85964	98.01	1.31313	-832.48	5673.07
11.9594	7.67676	70.18	1.55787	-828.99	5725.68
6.35085	6.35085	30.25	1	-807.9	5917.8
64.7953	30.7308	1300.75	2.10848	-773.83	5558.04
6.35085	6.35085	30.25	1	-791.4	5980.5
60.6703	17.0148	632.83	3.56574	-750.86	5969.55
74.7563	45.8054	2292.95	1.63204	-742.759	5501
10.1763	8.09361	61.71	1.25732	-754.841	5406.58
12.4765	8.33915	79.86	1.49613	-740.233	5377.08
46.0335	31.6322	994.62	1.45527	-715.999	5398.61
27.2513	11.7803	244.42	2.3133	-727.322	5353.05
33.6639	19.4718	504.57	1.72886	-707.898	5742.91
7.72615	7.25131	42.35	1.06548	-719.271	5435.53
60.9058	26.3509	971.63	2.31134	-688.971	5967.79
6.35085	6.35085	30.25	1	-700.1	5835.3
8.61472	7.38585	48.4	1.16638	-696.113	5370
58.5213	32.2681	1245.09	1.8136	-671.194	5446.34
34.6938	29.3883	784.08	1.18053	-671.695	5918.79
15.256	10.6937	124.63	1.42664	-670.176	5552.96
46.3465	36.7556	1249.93	1.26094	-644.954	5716.72
21.163	19.5184	321.86	1.08426	-654.735	5823.45
30.8385	21.438	446.49	1.4385	-615.638	5524.67
7.72615	7.25131	42.35	1.06548	-620.271	5418.87
12.4253	8.41102	79.86	1.47726	-613.75	5570.2
11.0803	7.3303	61.71	1.51157	-615.012	5428.24
30.3191	17.7316	399.3	1.70989	-590.45	5383.55
14.5587	9.12832	100.43	1.59489	-591.916	5613.21
44.3038	22.6259	607.42	1.9581	-571.023	5525.57
52.8192	33.0971	1190.64	1.59589	-556.184	5455.12
13.3498	10.2491	105.27	1.30254	-548.907	5504.24
7.62102	6.35085	36.3	1.2	-543.35	5348
9.84523	7.28366	54.45	1.35169	-539.867	5941.51
8.7876	7.47	49.61	1.17638	-507.68	5582.78
7.62102	6.35085	36.3	1.2	-499.35	5366.7
9.14784	8.05203	55.66	1.13609	-484.691	5892.31
14.4325	10.1459	112.53	1.42249	-456.905	5915.16
8.75405	7.24109	48.4	1.20894	-452.05	5506.4
29.0608	13.6962	286.77	2.12181	-412.095	5351.07
88.036	33.0503	1848.88	2.6637	-402.248	5463.51
27.8444	18.7353	399.3	1.4862	-395.947	5634.93
10.0626	8.17549	62.92	1.23082	-397.177	5844.21
13.7697	8.63419	90.75	1.59479	-395.136	5859.25
6.35085	6.35085	30.25	1	-391	5668.1
17.5646	8.19881	106.48	2.14233	-386.238	5371.27
37.7954	17.5226	505.78	2.15695	362.824	5615.71
44.8617	28.6823	675.18	1.56409	374.314	5686.46
85.3042	31.0718	1419.33	2.74539	391.452	5947.71
48.4675	24.3338	896.61	1.99177	392.093	5366.87
9.86718	7.41926	55.66	1.32994	386.15	5603.63
33.1966	32.3947	836.11	1.02475	400.554	5744.5
11.1324	9.3353	78.65	1.1925	391.929	5449.4
41.3459	25.7694	831.27	1.60446	408.068	5655.76
41.7936	28.1498	798.6	1.48468	411.712	5465.64
27.916	24.0325	513.04	1.16159	420.829	5584.68
22.3164	19.1222	303.71	1.16704	427.799	5616.66
49.4842	28.8328	1086.58	1.71624	438.896	5527.53
27.4292	21.7979	457.38	1.25834	440.044	5734.21
11.3121	8.03049	68.97	1.40865	434.193	5807.59
25.7658	13.838	240.79	1.86197	443.872	5954.55
31.1929	20.8493	494.89	1.49611	450.14	5781.8
47.8475	19.8016	613.47	2.41635	464.025	5824.83
23.1737	11.5095	180.29	2.01344	446.07	5901.74
38.8139	23.8355	687.28	1.62841	460.733	5654.2
37.5464	24.7046	712.69	1.51981	467.456	5917.06
49.455	25.4952	907.5	1.93978	486.121	5864.14
22.6477	18.2514	320.65	1.24088	484.712	5732.72
23.5828	23.2331	424.71	1.01505	505.813	5973.5
29.999	22.293	510.62	1.34567	513.377	5716.05
33.4455	20.5865	532.4	1.62464	532.21	5817.61
15.8908	11.7637	136.73	1.35084	537.682	5704.03
39.5463	23.2612	665.5	1.7001	546.948	5956.27
64.8792	47.8234	2313.52	1.35664	563.689	5592.42
19.4954	11.3796	171.82	1.71319	547.106	5500.4
6.35085	6.35085	30.25	1	557.2	5659.3
59.8801	30.4478	1355.2	1.96665	573.507	5729.4
10.1614	6.35085	48.4	1.6	582.5	5513.55
46.9762	28.3402	981.31	1.65758	619.341	5477.53
31.0429	21.5216	497.31	1.44241	612.569	5659.93
84.3457	35.5909	2117.5	2.36987	627.232	5761.08
12.7017	6.35085	60.5	2	607.8	5525.65
56.5995	35.0231	1269.29	1.61606	640.829	5576.99
44.4711	24.5581	820.38	1.81086	641.022	5368.46
40.7197	31.2986	834.9	1.30101	666.656	5630.96
36.1809	27.7437	765.93	1.30411	668.411	5519.15
38.5149	25.4693	759.88	1.51221	669.686	5835.77
10.1292	8.24146	62.92	1.22905	658.633	5741.48
25.7931	22.8419	459.8	1.1292	675.1	5898.04
8.736	8.40234	55.66	1.03971	667.391	5464.53
34.9296	14.9238	378.73	2.34053	680.565	5563.08
40.1105	26.4799	815.54	1.51475	702.222	5751.89
40.2458	32.7552	948.64	1.22869	711.392	5908.2
8.89119	6.35085	42.35	1.4	696.9	5961.8
12.4765	8.33915	79.86	1.49613	701.867	5505.92
33.642	21.4787	551.76	1.56629	737.624	5510.01
32.8519	11.5367	289.19	2.84761	735.064	5480.29
151.384	28.6913	2278.43	5.27631	755.444	5620.83
7.62102	6.35085	36.3	1.2	730.45	5376.6
19.0557	8.4418	118.58	2.2573	742.101	5426.61
31.3832	19.5603	377.52	1.60443	778.825	5839.08
24.1385	20.2811	366.63	1.1902	775.189	5803.74
39.2022	23.3159	621.94	1.68135	780.26	5430.37
39.6449	25.7173	779.24	1.54157	792.591	5590.73
28.2243	20.2504	441.65	1.39377	790.231	5709.98
29.7247	23.2478	516.67	1.2786	807.73	5631.44
15.1489	8.52473	95.59	1.77705	839.204	5371.25
14.6454	7.92332	88.33	1.8484	839.915	5546.11
54.3653	41.8459	1299.54	1.29918	865.736	5931.7
22.731	19.9172	344.85	1.14128	851.788	5390.68
25.8815	22.4538	453.75	1.15265	860.119	5444.7
24.224	19.0742	356.95	1.26999	875.7	5879.19
25.9698	16.2332	309.76	1.5998	893.718	5746.59
12.0491	10.3756	93.17	1.1613	894.486	5859.43
26.5978	21.9751	450.12	1.21036	904.019	5379.2
12.6825	9.84125	91.96	1.28871	902.079	5977.2
22.4015	15.393	262.57	1.4553	906.965	5728.64
8.8336	7.00302	47.19	1.2614	908.721	5924.34
6.35085	6.35085	30.25	1	1652.8	5629.6
54.3471	29.108	1201.53	1.86708	1669.05	5421.98
15.8231	9.84979	108.9	1.60644	1660.94	5840.42
25.9524	17.7292	352.11	1.46383	1667.97	5667.43
8.61472	7.38585	48.4	1.16638	1660.5	5747.99
39.901	26.1095	797.39	1.52822	1675.13	5954.06
7.62102	6.35085	36.3	1.2	1666	5792.95
26.9581	22.6844	471.9	1.1884	1676.97	5477.85
33.9543	24.6197	627.99	1.37915	1683.01	5805.99
29.7323	11.7966	251.68	2.52041	1677.86	5586.85
6.35085	6.35085	30.25	1	1686.9	5540.5
18.3022	12.3133	168.19	1.48638	1691.68	5718.69
35.2252	12.2719	308.55	2.87039	1703.46	5684.76
35.4425	18.216	453.75	1.94568	1708.39	5602.32
10.1614	6.35085	48.4	1.6	1711.1	5536.65
6.35085	6.35085	30.25	1	1717.7	5511.9
46.4593	27.039	826.43	1.71823	1745.45	5535
36.3996	30.5296	850.63	1.19227	1746.09	5463.97
31.7562	27.333	680.02	1.16183	1744.64	5906.15
46.5757	25.6511	850.63	1.81574	1790.13	5833.98
39.7686	26.3739	713.9	1.50788	1795.54	5890.67
25.3306	23.4117	463.43	1.08196	1798.23	5516.85
23.9971	19.2059	341.22	1.24947	1799.49	5560.27
36.9564	11.4472	283.14	3.22843	1829.18	5548.5
14.0069	7.14478	75.02	1.96044	1826.19	5782.52
6.35085	6.35085	30.25	1	1835.4	5571.3
32.3804	21.2449	498.52	1.52415	1858.18	5917.39
15.058	7.00903	78.65	2.14838	1853.85	5566.56
8.89119	6.35085	42.35	1.4	1856.3	5580.1
19.1047	15.6608	232.32	1.2199	1863.13	5369.97
6.35085	6.35085	30.25	1	1860.7	5462.4
58.445	28.0779	1195.48	2.08153	1890.6	5487.83
52.0286	34.9457	1149.5	1.48884	1904.27	5946.14
51.7923	29.1221	1049.07	1.77845	1908.01	5614.97
35.3378	31.9875	845.79	1.10474	1907.02	5699.53
39.3553	23.8764	692.12	1.64829	1908.75	5899.24
26.7469	12.3686	240.79	2.16248	1914.6	5376.85
21.602	8.30134	127.05	2.60223	1915.87	5647.37
7.62102	6.35085	36.3	1.2	1923.4	5970.05
91.1535	26.52	1840.41	3.43716	1954.99	5574.42
23.74	12.6713	217.8	1.87353	1944.75	5691.98
15.0869	10.9863	122.21	1.37325	1942.94	5489.9
30.0389	24.3548	537.24	1.23339	1960.9	5372
18.3114	11.3448	160.93	1.61408	1964.1	5833.17
25.6923	15.7154	295.24	1.63485	1974.41	5926.46
10.5674	9.31852	76.23	1.13402	1983.95	5831.3
11.4315	6.35085	54.45	1.8	1996	5957.4
10.2659	7.50211	59.29	1.3684	2000.47	5945.88
8.89119	6.35085	42.35	1.4	2001.5	5890.3
7.72615	7.25131	42.35	1.06548	2019.73	5910.57
60.7201	28.7824	1216.05	2.10963	2049.37	5711.1
8.75405	7.24109	48.4	1.20894	2025.15	5947.5
49.4311	22.946	854.26	2.15424	2043	5901.87
6.35085	6.35085	30.25	1	2037.8	5525.1
30.2582	28.7235	677.6	1.05343	2074.78	5831.54
62.9506	24.4479	1148.29	2.57489	2095.13	5460.99
49.5369	22.0902	837.32	2.24249	2092.09	5893.97
24.7368	23.6916	458.59	1.04412	2086.37	5963.96
27.0574	23.7122	492.47	1.14107	2095.02	5796.76
49.3409	30.2856	1122.88	1.62919	2123.3	5399.36
21.1495	16.8399	273.46	1.25592	2117.58	5537.13
42.2533	31.3498	1006.72	1.3478	2127.6	5867.71
49.3162	22.4955	836.11	2.19227	2143.97	5679.64
36.0294	28.1056	782.87	1.28193	2144	5561.67
37.7677	19.4926	469.48	1.93755	2160.14	5496.64
26.3524	7.46422	146.41	3.53049	2165.29	5891.11
35.5166	28.986	778.03	1.2253	2172.97	5624.94
24.9092	18.3189	340.01	1.35975	2189.31	5921.73
11.4315	6.35085	54.45	1.8	2205	5487.7
34.5019	18.1137	473.11	1.90474	2967.33	5637.12
10.8344	8.29883	68.97	1.30554	2973.9	5971.91
32.7507	29.8031	713.9	1.0989	2999.76	5954.25
16.1289	8.08485	99.22	1.99495	3027.56	5559.52
6.35085	6.35085	30.25	1	3039.9	5571.3
6.35085	6.35085	30.25	1	3060.8	5580.1
27.6041	26.1054	563.86	1.05741	3208.55	5754.61
38.6343	29.5538	828.85	1.30725	3300.03	5366.18
13.9419	7.57866	78.65	1.83963	3323.7	5514.18
37.4607	19.9062	497.31	1.88186	3344.12	5459.29
25.9999	10.767	204.49	2.41477	3357.51	5581.16
6.35085	6.35085	30.25	1	3351.2	5349.1
13.4177	9.0362	93.17	1.48489	3355	5362.34
31.3194	19.7738	475.53	1.58388	3367.53	5443.87
53.3229	26.9797	1043.02	1.97641	3376.86	5893.27
19.0581	7.96411	112.53	2.393	3362.73	5526.99
6.35085	6.35085	30.25	1	3362.2	5373.3
35.9497	25.0963	643.72	1.43247	3393.7	5956.62
45.2723	26.0931	834.9	1.73503	3393.6	5535.11
43.0303	28.7014	928.07	1.49924	3414.25	5782.04
53.0222	30.1665	1148.29	1.75765	3425.99	5852.87
26.751	15.2597	295.24	1.75305	3416.32	5968.48
9.92871	9.34691	70.18	1.06225	3424.24	5947.73
49.1193	14.6074	475.53	3.36263	3452.82	5899
43.4384	26.5876	822.8	1.63378	3447.15	5966.54
58.5952	39.1464	1657.7	1.49682	3469.56	5806.69
29.7411	23.7641	529.98	1.25151	3462.93	5701.86
18.8817	13.73	192.39	1.37522	3475.84	5563.35
27.4904	20.1896	371.47	1.36161	3496.08	5597.26
11.1663	8.76486	73.81	1.27399	3492.4	5705.82
11.9692	8.85912	82.28	1.35107	3505.14	5750.66
9.8043	8.53732	64.13	1.1484	3505.68	5571.24
45.5314	24.6325	764.72	1.84843	4278.03	5830.47
42.9369	11.4774	333.96	3.741	4281.45	5711.1
23.8265	19.7789	358.16	1.20464	4309.59	5453.91
6.35085	6.35085	30.25	1	4302.7	5716.5
17.3074	15.8807	214.17	1.08984	4324.3	5477.92
100.198	39.5942	2461.14	2.53063	4359.11	5841.03
83.0847	27.0118	974.05	3.07587	4380.5	5936.88
7.62102	6.35085	36.3	1.2	4360.45	5626.3
78.4135	21.372	1066.01	3.66898	4371.8	5582.34
14.6529	9.64777	107.69	1.51878	4373.68	5772.12
38.2339	19.1676	539.66	1.99471	4398.92	5642.92
8.89119	6.35085	42.35	1.4	4412.7	5749.5
22.0416	18.4488	294.03	1.19475	4422.74	5902.25
108.976	33.243	1975.93	3.27816	4444.84	5676.49
56.4879	23.1906	929.28	2.43581	4465.89	5592.67
12.863	10.5166	101.64	1.22311	4449.76	5815.92
24.2163	17.7864	298.87	1.36151	4468.58	5849.42
21.4948	20.7798	349.69	1.03441	4468.61	5908.06
33.7192	24.344	638.88	1.38511	4473.72	5735.82
7.62102	6.35085	36.3	1.2	4478.7	5869.95
18.2348	9.38019	130.68	1.94397	4489.64	5627.85
11.1479	8.46987	71.39	1.31619	4620.49	5567.14
32.9017	24.3049	625.57	1.35371	4660.95	5927.5
35.8796	25.6665	676.39	1.39791	4679.99	5964.63
28.7491	19.0637	401.72	1.50806	4683.09	5516.52
12.6056	11.3577	111.32	1.10987	4692.75	5460.12
19.9239	16.6048	220.22	1.19988	4712.11	5444.09
10.0249	8.55591	65.34	1.17169	4708.6	5486.05
36.318	26.2173	678.81	1.38527	4718.65	5530.03
30.0544	11.4614	252.89	2.62222	4728.34	5471.09
12.0824	7.50014	68.97	1.61096	4726.12	5422.22
17.3291	9.93187	130.68	1.74479	4730.56	5950.64
16.3824	7.20765	87.12	2.27292	4733.58	5917.56
73.9952	22.1832	1103.52	3.33564	4757.27	5707.37
14.0179	8.62867	93.17	1.62457	4762.46	5477.83
76.7047	17.5354	891.77	4.37428	4788.19	5888.8
17.4271	10.1733	134.31	1.71301	4789.52	5752.77
15.1737	14.1894	166.98	1.06937	-4744.31	6745.77
9.74966	8.52067	62.92	1.14424	-4699.13	7091.73
14.4325	12.6498	141.57	1.14092	-4679.38	7081.8
7.62102	6.35085	36.3	1.2	-4654.6	7013.95
33.5746	24.6171	630.41	1.36387	-4640.61	7255.69
8.65645	8.63821	56.87	1.00211	-4598.5	6684.36
20.8438	18.9459	308.55	1.10018	-4571.88	7254.35
40.8186	22.1674	634.04	1.84138	-4508.82	7005.66
17.97	8.14655	111.32	2.20584	-4504.8	6870.34
15.6597	10.6549	127.05	1.46972	-4485.74	6922.08
8.8336	7.00302	47.19	1.2614	-4481.42	6908.84
43.4109	19.7167	592.9	2.20174	-4438.02	7040.95
33.3263	26.3491	658.24	1.2648	-4433.87	7207.5
13.823	8.00805	83.49	1.72614	-4440.94	7003.2
26.2819	24.6179	503.36	1.0676	-4427.64	7137.04
21.9758	11.263	156.09	1.95114	-4423.26	6843.41
10.8224	10.2182	85.91	1.05913	-4425.91	6657.11
40.5836	27.6145	849.42	1.46965	-4389.55	7230.22
9.98875	8.26946	62.92	1.20791	-4377.4	7030.45
13.6604	8.01911	82.28	1.70348	-4371.59	6947.51
51.4143	30.3891	957.11	1.69186	-4339.95	6973.44
59.6545	41.2934	1712.15	1.44465	-4320.29	6684.5
37.0715	13.1258	313.39	2.82431	-4317.03	7256.95
24.8133	9.22335	170.61	2.69027	-4308.28	7056.29
14.9689	8.56028	99.22	1.74865	-4304.64	6959.07
8.61472	7.38585	48.4	1.16638	-4303.29	7111.3
20.3295	14.5002	214.17	1.40202	-4286.74	7108.54
14.1245	12.7992	137.94	1.10355	-4288.07	7084.12
6.35085	6.35085	30.25	1	-4290.5	6705.4
29.0583	15.1305	335.17	1.92051	-3522.82	6993.72
37.0361	16.8663	465.85	2.19587	-3522.67	6757.35
23.8952	20.7092	379.94	1.15384	-3511.69	6691.05
20.5052	18.3978	292.82	1.11455	-3510.61	6925.7
19.0281	15.2804	220.22	1.24527	-3505.33	6866.07
84.8005	35.9596	1429.01	2.35822	-3452.91	6719.86
19.3111	14.9054	220.22	1.29558	-3471.1	6764.9
9.73663	8.44491	62.92	1.15296	-3468.25	6748.19
12.5468	7.53732	71.39	1.66463	-3465.03	7239.5
25.2558	22.7305	392.04	1.1111	-3454.53	7069.49
27.2194	14.9593	304.92	1.81956	-3452.2	6849.64
28.0663	17.2705	369.05	1.6251	-3450.34	7038.54
14.7613	10.7996	121	1.36683	-3446.28	6757.56
16.9953	16.8953	223.85	1.00592	-3423.46	6888.94
80.0728	27.3079	1329.79	2.93221	-3388.77	6981.06
27.7881	13.1994	267.41	2.10526	-3416.29	7097.09
18.6655	10.8646	141.57	1.71801	-3418.08	7050.95
30.0537	14.9607	254.1	2.00883	-3401.38	6842.72
12.9138	11.7986	118.58	1.09452	-3397.3	6789.55
26.0364	12.8726	232.32	2.02262	-3388.26	6723.61
7.62102	6.35085	36.3	1.2	-3391.25	6918.8
11.9623	9.79106	88.33	1.22176	-3388.73	6652.92
14.6072	9.50081	107.69	1.53747	-3378.59	7174.49
23.1148	16.893	262.57	1.36831	-3368.82	7027.65
59.8695	39.1248	1566.95	1.53022	-3340.99	7255.09
17.8816	13.8049	186.34	1.29531	-3355.63	6861.12
6.35085	6.35085	30.25	1	-3357.7	7013.4
6.35085	6.35085	30.25	1	-3355.5	7021.1
11.296	10.9434	94.38	1.03222	-3344.44	6981.44
24.7163	23.3664	451.33	1.05777	-3335.46	6703.69
46.9362	33.4724	908.71	1.40223	-3323.32	6809.95
50.9637	27.0838	952.27	1.8817	-3302.53	7026.25
19.4655	12.7534	179.08	1.52629	-3307.23	6706.38
7.62102	6.35085	36.3	1.2	-3309.85	6665.8
8.89119	6.35085	42.35	1.4	-3306	6873.7
9.98876	8.67342	65.34	1.15165	-3298.2	7141.69
7.62102	7.62102	43.56	1	-3285.65	7240.55
17.2962	15.7931	199.65	1.09517	-3265.46	7252.77
9.06796	8.31658	56.87	1.09035	-3268.46	7219.22
22.4308	13.9637	242	1.60637	-3261.65	6887.08
11.4507	7.63864	66.55	1.49904	-3263.2	7231.1
11.8078	9.37685	84.7	1.25925	-3248.16	6853.62
10.5985	9.44789	77.44	1.12178	-3236.7	6776.14
22.5487	17.845	312.18	1.26358	-3229.59	6977.63
14.1285	13.0109	142.78	1.08589	-3222.38	6846.67
22.8683	13.9165	240.79	1.64325	-3218.69	7269.36
12.033	8.33813	76.23	1.44314	-3217.67	7027.19
16.1943	9.22815	111.32	1.75488	-3205.77	7051.23
25.2337	10.4628	175.45	2.41174	-3189.99	7069.83
8.73862	8.30376	55.66	1.05237	-3190.57	6818.63
11.203	10.3806	89.54	1.07922	-3187.07	6891.46
12.7761	11.8991	117.37	1.0737	-3173.88	7223.06
25.3911	21.7436	412.61	1.16775	-3161.94	6786.84
32.2204	27.0488	621.94	1.19119	-3157.16	6894.01
20.6267	14.592	223.85	1.41356	-3161.03	7126.07
24.2591	22.2406	419.87	1.09076	-3148.02	6698.13
12.231	8.23403	77.44	1.48542	-3146.5	6933.65
16.1423	13.596	169.4	1.18728	-3130.72	7035.27
15.9917	11.9513	145.2	1.33807	-3126.53	6838.41
97.8123	28.4778	1737.56	3.43468	-3084.57	6667.14
32.4065	18.6039	461.01	1.74192	-3116.58	7126.67
13.3201	11.5198	118.58	1.15628	-3107.64	6739.5
42.6923	21.7128	456.17	1.96622	-3096.59	6867.84
12.1027	9.01058	82.28	1.34317	-3091.81	7086.63
24.7235	17.0373	315.81	1.45114	-3082.6	7034.85
45.0098	21.7912	753.83	2.06551	-3070.1	7156.16
11.7204	8.17606	73.81	1.4335	-3067.44	7050.39
33.1955	29.2522	717.53	1.1348	-3050.82	7004.92
6.35085	6.35085	30.25	1	-3057.4	7053
19.7938	12.1448	180.29	1.62982	-3031.87	6901.78
44.7851	21.9708	591.69	2.03839	-3025.24	6948.75
10.0285	7.50624	56.87	1.33602	-3023.93	7126.21
7.62102	6.35085	36.3	1.2	-3020.55	7222.4
30.6559	20.0805	471.9	1.52665	-3009.76	6671.07
6.35085	6.35085	30.25	1	-3010.1	7093.7
36.3712	21.0493	560.23	1.72791	-2997.45	7119.48
15.2324	7.07577	79.86	2.15276	-2999.95	6760.7
26.0864	16.8233	302.5	1.55061	-2988.5	7035.85
6.35085	6.35085	30.25	1	-2994.7	6928.7
26.6886	10.8391	204.49	2.46226	-2980.55	7067.7
17.1475	9.02422	114.95	1.90017	-2980.37	7201.63
6.35085	6.35085	30.25	1	-2235.7	6697.7
50.092	34.9127	1201.53	1.43478	-2218.83	7221.06
12.1793	10.5656	98.01	1.15273	-2231.75	6903.01
21.6547	16.9891	268.62	1.27462	-2226.94	7038.51
13.5349	8.55482	88.33	1.58214	-2219.34	7173.92
65.4212	45.9642	2075.15	1.42331	-2176.73	6684.27
11.2281	8.07625	68.97	1.39027	-2209.49	6859.63
7.72615	7.25131	42.35	1.06548	-2207.73	7252.73
15.7119	11.2109	131.89	1.40148	-2198.11	7276.46
7.62102	6.35085	36.3	1.2	-2178.5	7270.25
26.2793	16.3839	296.45	1.60398	-2128.56	7260.92
6.35085	6.35085	30.25	1	-2055.3	6752.7
7.72615	7.25131	42.35	1.06548	-2054.83	6887.53
6.35085	6.35085	30.25	1	-2052	7034.3
10.1763	8.09361	61.71	1.25732	-2020.36	7068.12
41.3308	33.8788	1066.01	1.21996	-1916.96	7189.89
31.705	20.8156	456.17	1.52314	-1907.32	7120.59
35.658	27.9411	774.4	1.27618	-1888.74	7152.69
17.2666	6.96997	90.75	2.47728	-1809.12	6737.81
36.4576	27.7822	723.58	1.31226	-1753.44	7259.7
21.09	12.5314	194.81	1.68298	-1737.11	6649.05
11.4978	9.25451	79.86	1.2424	-1704.68	7199.53
16.5093	10.7577	127.05	1.53465	-1691.28	6683.04
19.8839	12.1151	183.92	1.64125	-1686.2	7242.09
15.968	9.4312	114.95	1.6931	-1684.23	6957.73
38.6857	32.7121	874.83	1.18261	-925.497	7021.2
37.8731	22.4095	653.4	1.69005	-930.546	6737.71
89.3927	54.8404	2095.72	1.63005	-900.698	6805.13
46.8951	19.1068	660.66	2.45437	-892.455	7084.39
59.0246	48.8331	2026.75	1.2087	-841.535	6670.49
45.6295	23.8997	822.8	1.9092	-845.989	6745.77
24.1619	11.6664	171.82	2.07106	-849.119	7264.89
32.6337	18.9247	448.91	1.72439	-835.275	7167.08
37.333	17.6865	471.9	2.11082	-835.09	6788.8
24.4419	14.8475	263.78	1.6462	-824.178	6901.35
59.834	48.1943	1744.82	1.24152	-803.282	7256.6
21.8864	16.9238	284.35	1.29323	-817.491	6853.95
21.3264	20.1087	335.17	1.06056	-799.124	6994.86
16.6945	15.178	193.6	1.09991	-799.183	6867.51
17.7439	13.0529	175.45	1.35938	-800.079	7072.06
22.7077	9.01715	151.25	2.51827	-789.869	7123.08
10.17	8.59522	66.55	1.18322	-787.5	6970.2
6.35085	6.35085	30.25	1	-788.1	7039.8
29.7824	22.9827	521.51	1.29586	-769.178	6945.13
37.9043	21.1259	585.64	1.79421	-768.409	7132.42
6.35085	6.35085	30.25	1	-754	6840.7
75.4894	48.5873	2079.99	1.55369	-716.714	7240.1
8.7876	7.47	49.61	1.17638	-745.817	7153.02
41.1658	28.0715	888.14	1.46646	-731.066	7192.2
83.5038	21.4818	1374.56	3.88719	-702.299	6866.41
45.7272	28.8294	920.81	1.58613	-696.673	6773.09
50.7586	26.946	713.9	1.88372	-653.087	6963.1
6.35085	6.35085	30.25	1	-668.2	6889.1
12.215	7.99308	75.02	1.52819	-659.489	6803.85
63.5154	34.5415	1553.64	1.83881	-639.703	6869.64
8.65645	8.63821	56.87	1.00211	-655.14	7141
33.5004	25.7308	669.13	1.30196	-600.434	6802.2
7.62102	6.35085	36.3	1.2	-607.15	6867.1
23.2312	16.5758	294.03	1.40151	-594.953	6648.92
26.1114	10.5619	191.18	2.47222	-591.458	7253.65
60.1383	20.0607	834.9	2.99782	-574.928	6855.17
13.7702	13.2442	127.05	1.03971	-570.457	6702.33
94.137	21.8134	1399.97	4.31555	-543.672	6752.28
46.7633	21.4632	706.64	2.17877	-547.014	7131.25
27.6597	18.6303	377.52	1.48466	-514.845	6701.25
79.8368	43.5295	2311.1	1.83409	-478.533	6860.37
27.6782	22.5505	485.21	1.22739	-482.02	6962.83
23.4599	18.1688	301.29	1.29122	-475.179	6749.04
45.8988	32.3452	1063.59	1.41903	-463.297	7121.23
46.5179	18.9293	546.92	2.45746	-458.511	7031.27
62.2074	31.1045	1166.44	1.99995	-451.454	7233.02
25.9647	19.7405	394.46	1.3153	-467.099	7266.97
26.5023	24.702	497.31	1.07288	-455.223	7186.43
29.13	27.1614	580.8	1.07248	-435.658	6694.46
10.0626	8.17549	62.92	1.23082	-443.377	7270.69
54.9463	22.8591	920.81	2.40369	-416.219	6862.46
28.5903	18.5658	393.25	1.53995	-420.466	7033.92
98.6656	34.3088	1837.99	2.87581	-405.013	7090.61
69.9304	31.5503	1626.24	2.21647	-409.71	7183.32
42.8317	20.0278	579.59	2.13862	-397.758	6745.58
12.5949	6.77401	64.13	1.85929	-396.106	6954.46
13.5916	8.49708	87.12	1.59956	-390.099	7262.78
62.9437	32.8352	1310.43	1.91696	387.827	7186.9
37.6476	22.4447	620.73	1.67735	378.543	6763.36
6.35085	6.35085	30.25	1	362.5	7170.7
34.15	8.99922	221.43	3.79478	386.387	7259.21
26.8493	24.7988	497.31	1.08268	395.163	6704.65
32.4006	19.3547	436.81	1.67404	398.255	7134.72
64.2856	20.8027	953.48	3.09025	412.941	6851.48
13.5563	7.89006	82.28	1.71815	393.349	7110.17
24.382	12.0422	174.24	2.02472	410.472	7260.98
15.7873	8.44587	101.64	1.86923	434.183	7273.1
95.5234	54.1746	2211.88	1.76325	467.944	6688.08
35.746	24.1468	630.41	1.48037	450.342	7174.86
23.8925	18.2663	323.07	1.30801	451.468	6747.47
29.4224	14.4421	290.4	2.03726	458.163	7211.9
44.238	20.0141	670.34	2.21034	470.661	7252.71
42.4925	21.089	661.87	2.01491	488.334	6853.61
50.4546	26.9639	1001.88	1.87119	503.002	7209.78
19.5478	10.9922	160.93	1.77834	490.729	7028.16
16.6851	8.08537	96.8	2.06362	513.846	7034.36
7.72615	7.25131	42.35	1.06548	550.129	6829.23
14.8874	7.38629	82.28	2.01555	551.765	6650.95
26.257	17.8469	363	1.47123	564.167	6853.85
31.4496	25.6428	618.31	1.22645	574.985	7133.73
6.35085	6.35085	30.25	1	567.1	6827.5
17.1846	9.3489	121	1.83815	572.6	7185.31
14.9071	12.5883	143.99	1.1842	572.905	7100.61
8.89119	6.35085	42.35	1.4	573.7	6648.2
24.307	23.6641	450.12	1.02717	582.908	6937.86
24.0761	13.3349	242	1.8055	589.892	6988.85
79.3098	28.2325	1301.96	2.80917	611.318	7140.78
11.021	7.56193	64.13	1.45743	601.781	7103.12
59.4943	29.9929	1337.05	1.98361	625.866	6677.18
25.0112	20.6141	399.3	1.21331	612.447	7260.84
16.5409	10.789	133.1	1.53313	641.02	7268.6
15.1641	11.2241	119.79	1.35103	657.4	7222.58
11.4315	6.35085	54.45	1.8	671.6	7196
24.6772	21.3992	411.4	1.15318	684.781	6653.36
17.3113	10.5897	137.94	1.63472	683.71	7047.14
38.1347	29.1802	849.42	1.30687	696.016	6844.89
45.6927	24.4181	787.71	1.87126	700.982	7212.36
8.8336	7.00302	47.19	1.2614	695.856	6705.88
54.9503	14.6945	615.89	3.73951	717.528	6883.75
37.0011	23.8705	453.75	1.55007	725.251	7260.47
23.1547	21.1623	378.73	1.09415	727.222	6812.28
32.0057	14.2225	331.54	2.25035	737.347	7222.01
41.9534	31.1081	970.42	1.34863	744.945	6861.14
21.4007	17.1171	285.56	1.25025	754.095	7042.22
48.0174	24.0464	862.73	1.99686	765.85	7182.39
9.87478	8.55294	64.13	1.15455	759.662	6758.55
13.4422	6.35085	60.5	2.1166	771.15	7237.8
26.7973	21.0414	440.44	1.27355	781.92	6864.2
40.67	18.1736	506.99	2.23786	783.884	6771.8
27.4281	16.5667	326.7	1.65562	782.647	7148.86
28.7896	26.2933	592.9	1.09494	799.184	6983.09
18.2161	10.5672	139.15	1.72384	794.063	7231.05
52.6895	18.3209	681.23	2.87593	801.709	7039.77
55.5061	40.6682	1739.98	1.36485	830.328	6683.73
23.8334	21.3268	398.09	1.11753	821.24	6886.81
33.5324	30.4903	798.6	1.09977	825.687	7157.13
112.854	33.7285	2392.17	3.34594	870.047	6952.35
54.6548	18.4917	721.16	2.95564	845.922	7241.94
17.6975	7.6367	101.64	2.31743	832.763	7011.58
30.7341	30.5432	735.68	1.00625	855.752	7206.73
6.35085	6.35085	30.25	1	864.1	7116.8
25.9375	22.6537	447.7	1.14495	878.085	6774.19
31.5987	29.5184	677.6	1.07048	895.912	7011.44
18.8389	16.8543	243.21	1.11775	893.614	7105.41
19.1179	12.2404	175.45	1.56187	1661.84	6649.69
18.8021	6.94339	98.01	2.70791	1656.2	6721.86
6.35085	6.35085	30.25	1	1655	6895.7
34.1	32.0949	844.58	1.06247	1681.76	6869.41
37.6202	21.9013	634.04	1.71771	1688.23	6745.86
13.5748	7.11597	73.81	1.90765	1686.3	7208.15
13.775	6.73016	70.18	2.04676	1692.4	6652.05
35.6044	31.5579	851.84	1.12822	1708.06	7128.7
10.1614	6.35085	48.4	1.6	1695.7	7273.55
41.3559	19.3109	594.11	2.14158	1715.29	6693.24
6.35085	6.35085	30.25	1	1704.5	7237.8
7.62102	6.35085	36.3	1.2	1711.65	6644.9
9.73839	8.445	62.92	1.15315	1713.43	6900.78
71.0417	62.4859	2202.2	1.13692	1743.92	6869.85
7.62102	6.35085	36.3	1.2	1716.6	7276.85
31.365	20.8553	476.74	1.50394	1726.66	6939.3
8.89119	6.35085	42.35	1.4	1719.9	7076.1
40.0954	20.5446	586.85	1.95163	1756.08	7128.31
13.6185	8.08941	83.49	1.68349	1747.3	6829.88
33.0342	25.2671	605	1.3074	1759.08	6803.13
24.9078	8.16358	147.62	3.05108	1763.58	7261.67
24.1552	7.65587	131.89	3.15512	1771.7	7049.96
13.747	9.39335	96.8	1.46349	1773.04	6740.88
23.5741	9.09822	150.04	2.59106	1785.51	7067.91
27.0276	25.9764	549.34	1.04047	1790.86	6667.66
97.7516	43.809	2196.15	2.23131	1830.53	6741
31.4175	18.677	430.76	1.68215	1798.51	6799.15
11.4139	6.61264	56.87	1.72608	1788.12	7033.81
6.35085	6.35085	30.25	1	1799.1	7015.6
6.35085	6.35085	30.25	1	1803.5	6980.4
23.3427	20.3255	366.63	1.14845	1813.48	6838.01
7.72615	7.25131	42.35	1.06548	1818.43	6983.23
14.9697	8.68272	99.22	1.72408	1823.37	6959.14
53.8032	36.5893	1490.72	1.47046	1845.01	7037.57
15.2981	13.0541	152.46	1.1719	1836.87	6970.74
51.0694	31.9079	1240.25	1.60052	1863.37	6701.77
31.0478	29.5292	717.53	1.05143	1869.72	6827.49
85.5208	34.5702	1808.95	2.47383	1914.21	6756.3
41.4934	34.3163	1095.05	1.20914	1915.86	7095.07
88.1879	35.1948	2079.99	2.50571	1927.55	6859.22
19.6938	14.7131	223.85	1.33852	1925.57	7230.43
46.1748	27.1537	920.81	1.7005	1938.73	7007.01
26.5333	14.5048	266.2	1.82928	1937.02	6655.19
13.8108	7.54663	78.65	1.83006	1943.79	7111.22
32.6627	22.1269	545.71	1.47615	1953.26	7179.59
39.5017	26.8636	775.61	1.47046	1961.36	6687.06
31.8991	23.7505	580.8	1.34309	1982.55	6978.94
56.8544	33.8653	1390.29	1.67884	2018.26	6848.95
32.2019	6.96325	159.72	4.62455	2011.74	6670.08
14.7107	10.1423	114.95	1.45044	2015.21	6746.47
35.2764	32.3041	892.98	1.09201	2030.68	6938.79
18.5453	7.38737	98.01	2.5104	2022.56	6691.18
7.62102	6.35085	36.3	1.2	2022.95	6769.2
15.8727	14.6565	180.29	1.08298	2038.07	6759.96
37.3635	28.8471	816.75	1.29523	2061.14	6667.83
30.9958	21.5934	504.57	1.43543	2068.19	6957.18
22.6495	9.46885	163.35	2.392	2077.91	6998.44
35.8621	22.0617	567.49	1.62554	2094.33	7224.3
50.4824	34.1922	1337.05	1.47643	2113.09	6696.6
9.86718	7.41926	55.66	1.32994	2091.27	6988.65
16.9829	9.94483	125.84	1.70771	2098.24	7268.66
8.89119	6.35085	42.35	1.4	2101.6	6730.7
46.0399	25.5738	906.29	1.80027	2126.59	6880.72
64.1049	32.5405	1609.3	1.97	2131.7	6932.13
9.84523	7.28366	54.45	1.35169	2113.09	6962.43
7.62102	6.35085	36.3	1.2	2118.1	7028.25
12.7017	6.35085	60.5	2	2121.95	7225.7
10.6227	8.69317	70.18	1.22196	2125.44	6650.08
7.62102	6.35085	36.3	1.2	2126.9	6762.05
49.8251	35.4566	1353.99	1.40524	2158.4	6821.43
44.3604	11.6156	378.73	3.81903	2150.3	7054.93
14.6809	11.2051	127.05	1.3102	2145.24	6763.25
55.396	32.1857	1271.71	1.72113	2158.39	7250.46
16.934	13.5212	171.82	1.25241	2167.62	7168.39
10.1614	6.35085	48.4	1.6	2165.4	6854.45
6.35085	6.35085	30.25	1	2170.9	6950.7
44.515	25.4751	753.83	1.74739	2188.18	7013.77
41.7521	31.9762	946.22	1.30572	2193.3	6880.4
8.89119	7.62102	50.82	1.16667	2198.4	6696.05
12.7356	8.30644	78.65	1.53322	2200.94	7141.25
30.5169	9.89101	217.8	3.08531	2205.78	6927.31
7.72615	7.25131	42.35	1.06548	2955.83	6745.47
46.7824	32.331	1155.55	1.44698	2971.76	7246.63
35.8555	19.9866	533.61	1.79398	2967.22	7105.85
18.3678	11.3214	157.3	1.62239	2962.75	6704.11
31.9277	30.7068	763.51	1.03976	2979.46	6660.86
22.0903	17.1795	278.3	1.28585	2981.49	7163.84
6.35085	6.35085	30.25	1	2980.5	7277.4
30.4759	10.4465	222.64	2.91732	2989.78	7192.4
17.4083	10.5911	136.73	1.64367	3009.21	6893.55
65.329	23.4294	903.87	2.78833	3035.36	6673.32
13.6881	6.85995	71.39	1.99537	3037.2	6908.86
7.62102	6.35085	36.3	1.2	3048.15	6919.9
15.0557	9.84122	111.32	1.52986	3053.14	7247.54
20.5743	11.8319	182.71	1.73888	3096.67	6651.25
86.5361	42.5334	2088.46	2.03454	3160.82	6822.04
46.8356	20.6548	676.39	2.26754	3158.09	7222.73
13.0516	11.3228	108.9	1.15269	3153.52	6902.08
6.35085	6.35085	30.25	1	3173	6840.7
6.35085	6.35085	30.25	1	3204.9	6666.9
78.194	33.4642	1782.33	2.33665	3231.58	6839.17
7.62102	6.35085	36.3	1.2	3222.5	6753.25
38.062	15.5679	416.24	2.44491	3237.31	6728.81
46.7118	10.3417	326.7	4.51685	3256.79	6649.25
43.6454	30.741	1000.67	1.41978	3255.45	6771.29
29.0064	25.6331	577.17	1.1316	3250.02	6926.32
6.35085	6.35085	30.25	1	3244.5	6974.9
7.72615	7.25131	42.35	1.06548	3251.73	6795.13
20.3227	6.35085	96.8	3.2	3264.85	6951.8
7.62102	6.35085	36.3	1.2	3259.9	7132.75
64.4294	41.0991	1949.31	1.56766	3288.16	6693.38
18.2357	16.837	231.11	1.08307	3273.03	6824.98
8.75405	7.24109	48.4	1.20894	3279.15	6874.8
13.9719	6.35085	66.55	2.2	3281.9	6935.3
20.8156	12.848	202.07	1.62015	3298.79	6828.09
22.2997	7.79595	127.05	2.86043	3321.53	6716.97
29.3157	16.9131	348.48	1.73331	3330.52	6741.31
56.1597	36.1912	1554.85	1.55175	3340.81	7084.15
78.1937	31.8368	1700.05	2.45608	3364.38	6781.63
10.0626	8.17549	62.92	1.23082	3339.78	7257.71
40.724	30.8788	963.16	1.31883	3379.99	7141.31
41.055	27.5229	765.93	1.49167	3377.89	6724.9
42.3824	30.8353	980.1	1.37448	3391.89	6686.79
51.3202	28.0086	1040.6	1.8323	3432.07	6926.34
10.9109	9.35381	78.65	1.16646	3414.29	6975.85
[truncated: 766 more rows]

## Sheet: Hydrogel Device 2 Cell Data
Length (µm)	Width (µm)	Area (µm2)	Aspect Ratio	Stage Coordinates
6.35085	6.35085	30.25	1	-3103.6	633.4
28.3424	25.7696	520.3	1.09984	-2998.23	436.142
12.0609	10.7258	96.8	1.12448	-2998.52	655.84
21.6081	8.90364	141.57	2.42689	-2228.86	201.843
42.1303	22.5776	663.08	1.86602	-2223.18	602.546
7.83592	6.86777	41.14	1.14097	-2218.65	576.75
27.0728	24.3075	452.54	1.11376	-2204	388.624
12.2396	8.58034	79.86	1.42648	-2205.32	769.617
33.9123	23.2426	523.93	1.45906	-2191.91	275.191
51.2883	33.1364	1206.37	1.54779	-2188.84	695.372
12.2396	8.58034	79.86	1.42648	-2195.42	185.883
6.35085	6.35085	30.25	1	-2175.2	164.8
7.62102	6.35085	36.3	1.2	-2166.4	289.65
8.73862	8.30376	55.66	1.05237	-2163.03	264.828
14.1848	8.18829	87.12	1.73233	-2157.74	405.089
31.2543	14.3066	319.44	2.18461	-2137.04	386.188
55.918	38.084	1392.71	1.46828	-2105.93	683.952
12.4767	10.5881	99.22	1.17837	-2099.3	189.55
20.1904	11.4995	176.66	1.75576	-2075.93	776.807
15.3127	11.5404	136.73	1.32689	-2067.9	439.975
8.8336	7.00302	47.19	1.2614	-2062.94	192.921
6.35085	6.35085	30.25	1	-2060.8	734.6
48.393	25.5204	768.35	1.89625	-2043.48	179.164
6.35085	6.35085	30.25	1	-2059.7	561.9
51.7024	24.8642	876.04	2.07939	-2036.9	750.122
57.1183	37.8474	1602.04	1.50917	-2037.37	656.343
48.0122	21.807	692.12	2.20168	-2019.41	706.352
50.8094	22.7388	683.65	2.23448	-2022.84	434.758
27.9786	17.3254	364.21	1.61489	-2024.61	564.177
16.5619	10.6897	131.89	1.54934	-2000.67	774.301
7.62102	6.35085	36.3	1.2	-1998.65	412.3
57.1143	41.6614	1230.57	1.37092	-1968.99	524.118
21.0392	11.8776	180.29	1.77133	-1977.83	178.421
71.4942	37.5887	1854.93	1.90202	-1960.6	417.056
8.61472	7.38585	48.4	1.16638	-1974.31	754.4
38.1469	21.3154	536.03	1.78964	-1950.83	785.18
13.6166	7.23994	75.02	1.88076	-1951.78	212.561
6.35085	6.35085	30.25	1	-1920	530
7.62102	6.35085	36.3	1.2	-1896.35	660.9
11.6924	10.0554	89.54	1.1628	-1872.22	703.562
23.9635	10.5204	185.13	2.27782	-1858.87	696.704
8.83449	7.26866	48.4	1.21542	-1853.31	422.338
73.136	47.3382	2073.94	1.54497	-1815.26	673.867
53.4714	40.7851	1609.3	1.31105	-1809.4	736.673
20.1611	7.88493	112.53	2.55691	-1802.86	280.383
9.62612	8.46388	61.71	1.13732	-1805.1	467.58
22.1432	8.43615	113.74	2.6248	-1799.69	316.776
10.1035	7.19195	54.45	1.40483	-1793.13	297.167
33.2177	15.279	348.48	2.17407	-1772.19	763.017
8.61472	7.38585	48.4	1.16638	-1780.3	596.688
18.612	13.1885	174.24	1.41123	-1742.01	383.838
83.111	29.6962	1254.77	2.79871	-1727.54	424.463
28.9352	11.352	228.69	2.54891	-1725.33	355.729
59.636	22.1977	470.69	2.68659	-1712.77	721.42
48.141	19.597	603.79	2.45655	-1707.72	281.486
12.4636	7.58889	72.6	1.64235	-1714.32	753.813
28.0658	23.9281	485.21	1.17292	-1699.43	686.869
13.9981	7.88794	84.7	1.77462	-1699.92	530.629
23.6468	10.3272	176.66	2.28975	-1697.39	223.906
30.6534	10.9661	232.32	2.79529	-1689.76	196.15
28.9628	13.6476	289.19	2.12219	-928.09	665.341
85.5667	50.2556	2338.93	1.70263	-897.706	640.627
7.72615	7.25131	42.35	1.06548	-869.971	537.071
37.9856	31.7942	938.96	1.19473	-803.202	701.268
37.8374	35.8166	1061.17	1.05642	-786.542	287.165
30.8687	27.3319	658.24	1.1294	-762.612	492.824
11.8392	8.75695	78.65	1.35198	-770.382	742.537
27.4904	23.4394	467.06	1.17283	-760.854	348.52
41.5899	31.1308	947.43	1.33597	-711.838	347.92
12.8711	8.8644	88.33	1.452	-687.563	383.489
93.0116	30.1392	1664.96	3.08606	-600.62	547.033
32.7022	23.4895	596.53	1.39221	-585.33	417.235
70.7426	33.658	1674.64	2.10181	-543.41	480.471
25.1528	22.766	438.02	1.10484	-536.419	624.278
91.2833	34.5472	1981.98	2.64228	-497.448	453.717
59.9715	19.238	833.69	3.11735	-495.564	356.091
13.5615	9.38609	98.01	1.44485	-495.446	173.464
32.2741	21.136	450.12	1.52697	-454.501	404.837
19.1347	6.79397	95.59	2.81643	-423.763	354.251
47.5865	26.726	912.34	1.78053	-409.121	621.814
28.3778	26.1497	578.38	1.08521	-401.613	200.619
29.1141	16.0106	332.75	1.81842	-397.656	164.616
6.35085	6.35085	30.25	1	-388.8	583.9
29.7744	24.6008	568.7	1.2103	373.68	244.562
23.6183	9.04559	158.51	2.61103	370.67	450.985
23.4126	17.1406	278.3	1.36591	396.705	213.296
12.8596	8.14145	78.65	1.57952	392.369	783.169
12.5186	8.16628	78.65	1.53296	418.515	433.285
8.65645	8.63821	56.87	1.00211	418.6	541.96
29.4181	11.2834	250.47	2.6072	443.916	241.726
23.2404	8.16866	146.41	2.84507	447.082	262.691
7.62102	6.35085	36.3	1.2	454.9	649.35
6.35085	6.35085	30.25	1	461.5	272.6
35.3841	11.0517	298.87	3.20168	477.167	229.255
37.9487	18.5492	486.42	2.04584	478.443	626.474
12.3004	9.53919	89.54	1.28946	471.876	280.969
18.4421	12.3687	163.35	1.49103	479.662	260.728
15.1833	11.6846	137.94	1.29943	484.619	450.269
32.4931	15.2862	353.32	2.12565	500.143	322.744
45.4996	31.847	994.62	1.4287	524.014	553.239
50.2054	16.2958	515.46	3.08087	528.205	311.201
10.7758	6.64742	53.24	1.62105	521.45	648.8
27.2322	14.4899	283.14	1.8794	536.088	753.107
6.35085	6.35085	30.25	1	527.5	581.7
8.736	8.40234	55.66	1.03971	543.091	585.072
30.3582	24.0856	517.88	1.26043	564.664	649.954
26.2626	12.7075	256.52	2.0667	574.717	357.191
72.1585	25.8964	1091.42	2.78643	588.449	474.21
23.1588	15.5562	272.25	1.48871	588.68	185.695
15.0021	8.15929	93.17	1.83866	592.8	210.2
10.6788	8.48272	68.97	1.25889	609.189	168.911
19.9448	13.7266	210.54	1.453	615.266	186.332
14.3202	13.2376	146.41	1.08178	651.691	172.991
13.3935	8.63933	83.49	1.5503	661.78	679.026
120.569	31.6613	2295.37	3.80809	730.064	718.508
7.83592	6.86777	41.14	1.14097	687.55	790.15
44.0964	32.706	1053.91	1.34827	709.087	624.001
19.5511	13.788	209.33	1.41798	767.058	378.899
25.4572	11.0632	204.49	2.30107	826.882	763.922
22.9569	9.39468	131.89	2.44361	836.842	743.945
40.2422	13.1351	275.88	3.06372	893.621	685.689
28.1867	17.5722	353.32	1.60405	899.266	586.556
24.1714	10.619	193.6	2.27624	902.456	739.605
12.4956	9.38255	88.33	1.33179	1656.34	653.019
8.89119	6.35085	42.35	1.4	1658.3	234.1
8.7876	7.47	49.61	1.17638	1785.42	174.78
7.72615	7.25131	42.35	1.06548	1789.83	165.429
13.0101	7.60717	75.02	1.71024	2953.28	458.163
13.147	11.3693	114.95	1.15636	2960.17	677.099
11.0803	7.3303	61.71	1.51157	2964.06	167.712
44.7976	25.6185	868.78	1.74864	2994.41	684.227
7.83592	6.86777	41.14	1.14097	2987.65	747.25
7.62102	6.35085	36.3	1.2	2995.9	775.85
7.72615	7.25131	42.35	1.06548	3082.33	735.071
29.6125	24.6122	520.3	1.20316	3101.43	270.817
41.2583	26.4186	809.49	1.56171	3118.15	228.562
56.2591	27.2159	1015.19	2.06715	3124.92	185.568
28.7702	16.2465	309.76	1.77085	3118.43	713.846
6.35085	6.35085	30.25	1	3149.9	194.5
23.4672	10.8734	188.76	2.15822	3160.07	765.407
31.4991	18.0251	389.62	1.74752	3182.05	729.684
16.8946	12.7229	164.56	1.32789	3197.61	696.318
54.8846	22.787	690.91	2.40859	3239.08	180.279
11.0293	7.22101	60.5	1.52739	3226.9	666.07
26.0612	11.1633	214.17	2.33454	3278.28	187.154
42.2099	33.8058	1093.84	1.2486	3316.76	465.52
18.8526	11.5862	159.72	1.62716	3329.07	580.175
17.3173	15.4208	199.65	1.12298	3350.8	489.8
51.8074	33.5761	1272.92	1.54298	3455.82	464.772
52.3156	25.6404	989.78	2.04036	3469.88	501.498
40.92	37.395	1182.17	1.09426	3482.22	344.286
8.61472	7.38585	48.4	1.16638	3468.9	394.013
11.4575	7.31195	64.13	1.56695	3484.28	249.542
17.7824	6.35085	84.7	2.8	3488.7	226.95
20.5988	17.3018	271.04	1.19056	3499.55	451.875
21.0131	14.8293	235.95	1.417	3499.69	685.579
12.773	9.77508	95.59	1.30669	3503.01	706.487
6.35085	6.35085	30.25	1	3503	272.6
51.834	35.6622	1362.46	1.45347	-4636.88	1983.51
50.3	30.9221	920.81	1.62667	-4623.77	1606.28
30.3598	14.7663	336.38	2.05602	-4621.88	1879.59
13.2054	8.02695	81.07	1.64514	-4611.8	1645.2
6.35085	6.35085	30.25	1	-4609.5	1900.6
82.052	41.7705	1678.27	1.96435	-4581.08	1888.98
30.405	19.8911	384.78	1.52858	-4594.48	1623.59
6.35085	6.35085	30.25	1	-4569.9	1837.9
36.4557	9.73267	272.25	3.74571	-4559.68	1751.64
13.2306	10.6255	101.64	1.24518	-4565.13	1479.78
42.7783	14.9731	422.29	2.85701	-4542.14	1790.27
12.2584	8.9245	82.28	1.37357	-4502.64	2082.41
32.8307	14.2383	340.01	2.3058	-4487.97	1510.03
25.2634	9.69361	179.08	2.60619	-4475.92	1482.24
6.35085	6.35085	30.25	1	-4474.2	1982
16.4407	14.5277	166.98	1.13168	-4465.67	2086.32
122.073	25.9237	2078.78	4.70892	-4432.65	1969.27
7.62102	6.35085	36.3	1.2	-4467.6	2072.75
30.4988	11.78	263.78	2.58903	-4438.11	2085.97
27.5849	12.8954	252.89	2.13913	-4407.77	1952.06
41.9401	17.4181	424.71	2.40785	-4408.14	2065.01
55.5185	31.0946	890.56	1.78547	-4365.84	2039.66
35.503	31.4418	866.36	1.12916	-4353.39	1764.38
45.5475	12.1373	376.31	3.7527	-4345.97	1470.61
23.071	15.6204	261.36	1.47698	-4347.4	2005.39
70.3357	31.0808	1230.57	2.263	-4329	1965.95
7.62102	6.35085	36.3	1.2	-4327.35	2051.3
84.9458	29.1688	1738.77	2.91222	-4299.61	2037.1
20.3223	9.82606	142.78	2.0682	-3524.21	1794.63
32.6824	11.8409	286.77	2.76013	-3518.85	1572.71
30.7636	19.4625	408.98	1.58066	-3510.19	1979.57
25.9515	13.1255	238.37	1.97718	-3506.63	1834.5
13.9046	11.4054	123.42	1.21912	-3513.36	1887.96
31.8354	18.3151	453.75	1.73821	-3467.5	1818.86
49.8175	34.1953	1214.84	1.45685	-3444.09	1995.04
27.6592	18.0956	363	1.5285	-3453.73	2076.46
26.5873	14.1723	269.83	1.87601	-3399.62	2017.34
38.4157	16.6142	492.47	2.31222	-3358.49	1606.8
26.9743	7.64921	146.41	3.52642	-3364.22	1625.24
15.6856	13.0666	158.51	1.20044	-3368.01	2053.3
12.1576	10.5354	99.22	1.15397	-3348.35	1781.8
25.0007	20.6612	390.83	1.21003	-3328.42	1644.59
14.989	13.7752	160.93	1.08811	-3319.89	1863
19.6189	12.0212	183.92	1.63203	-3304.27	1848.36
18.1509	16.222	223.85	1.11891	-3299.22	1488.97
48.9885	22.8118	728.42	2.1475	-3291.28	1752.71
18.972	15.1088	219.01	1.25569	-3252.43	1775.75
47.8139	9.49301	331.54	5.03675	-3235.8	1809.78
20.6488	12.8974	202.07	1.601	-3227.91	1765.11
16.3435	11.1747	141.57	1.46254	-3221.2	2073.22
27.6331	11.0785	227.48	2.49431	-3197.69	1751.29
13.2399	12.2242	125.84	1.08309	-3190.3	2050
38.0071	13.3636	337.59	2.84407	-3162.38	1871.93
18.2593	12.0037	160.93	1.52114	-3142.2	1693.23
6.35085	6.35085	30.25	1	-3144.3	1652
27.1758	20.1575	415.03	1.34817	-3126.07	1856.83
29.4999	22.666	511.83	1.30151	-3125.73	1968.77
8.7876	7.47	49.61	1.17638	-3132.12	1916.62
69.3674	23.1041	954.69	3.00239	-3096.23	1963.58
102.2	21.8081	1312.85	4.68633	-3085.91	1923
32.3696	8.03636	193.6	4.02789	-3099.07	1702.18
22.0913	16.2636	272.25	1.35832	-3072.78	2025.88
26.3145	18.1267	321.86	1.4517	-3059.74	1694.92
30.287	12.8941	286.77	2.34891	-3061.17	1848.2
20.2401	14.6503	222.64	1.38155	-3055.33	1643.44
9.62099	8.3145	61.71	1.15713	-3061.3	1991.96
26.565	12.9075	264.99	2.0581	-3050.34	1558.88
16.7729	12.9	165.77	1.30023	-3046.49	2072.51
23.571	12.2486	209.33	1.92439	-3034.07	1789.04
28.9165	18.7875	417.45	1.53914	-3023.95	1939.28
24.9552	9.16057	176.66	2.72419	-3020.6	1712.33
22.0203	14.2227	238.37	1.54825	-3010.84	2065.91
27.7835	13.0612	239.58	2.12718	-2998.97	1991.1
32.6476	18.8836	446.49	1.72888	-2990.31	1668.94
20.6313	11.879	185.13	1.73678	-2986.28	1931.71
8.98146	8.55894	58.08	1.04937	-2236.73	1581.67
20.3327	12.489	194.81	1.62805	-2232.82	1972.26
10.663	9.40226	77.44	1.13409	-2222.6	1809.85
46.3205	28.7351	862.73	1.61198	-2197.21	2002.43
38.1262	20.3795	559.02	1.87081	-2182.03	1839.94
76.3154	17.5056	946.22	4.35949	-2155.62	1466.42
44.3597	19.2657	618.31	2.30252	-2166.49	1602.02
16.327	14.9121	188.76	1.09489	-2174.89	1904.71
10.0174	9.62811	73.81	1.04044	-2175.81	1684.51
18.0365	16.3829	229.9	1.10093	-2168.89	1939.89
6.35085	6.35085	30.25	1	-2146.6	1591.5
36.8732	20.969	557.81	1.75846	-2120.45	2060.46
11.5507	8.56845	76.23	1.34805	-2126.64	1806.42
21.3156	12.9545	209.33	1.64542	-2123.84	1672.72
6.35085	6.35085	30.25	1	-2125.7	1599.2
6.35085	6.35085	30.25	1	-2116.9	1686.1
15.5042	14.7473	177.87	1.05133	-2092.63	1770.64
26.1531	12.3528	235.95	2.11719	-2083	1802.4
36.9076	32.2319	872.41	1.14507	-2072.91	2075.64
59.4631	35.2798	1533.07	1.68547	-2066.33	2016.38
32.978	21.1982	528.77	1.5557	-2070	1964.5
20.1121	8.49604	127.05	2.36723	-2074.53	1927.93
12.0295	10.3651	94.38	1.16058	-2069.68	1910.13
19.5921	15.1541	219.01	1.29286	-2051.82	1632.68
72.6731	21.3747	1001.88	3.39996	-2034.32	1709.46
7.62102	7.62102	43.56	1	-2033.85	1616.25
29.8749	10.3504	226.27	2.88634	-2022.49	1632.68
23.0603	14.8379	257.73	1.55415	-2022.08	1955.23
20.5942	11.0554	171.82	1.86282	-2026.86	2034.94
10.1614	7.62102	58.08	1.33333	-2022.85	2088.15
14.6378	14.0181	157.3	1.04421	-2014.32	1563.6
13.2833	12.5713	124.63	1.05664	-2007.4	2080.84
34.7019	18.4966	456.17	1.87612	-1997.8	1889.87
8.61472	7.38585	48.4	1.16638	-2006.49	1588.2
27.3945	16.1801	319.44	1.6931	-1993.85	1495.45
37.1551	20.5264	563.86	1.81011	-1959.39	1911.92
18.5693	14.3931	204.49	1.29016	-1964.87	1501.61
68.0111	20.4291	683.65	3.32913	-1955.59	1595.57
68.2855	20.2813	753.83	3.36691	-1926.13	1854.76
18.5637	8.66303	116.16	2.14286	-1945.31	1808.91
7.62102	6.35085	36.3	1.2	-1926.6	1962.75
9.85601	9.53581	71.39	1.03358	-1918.3	1820.04
11.4306	10.4907	91.96	1.08959	-1912.14	1463.86
47.5694	21.8426	793.76	2.17783	-1888.18	1974.19
14.3596	11.0972	121	1.29399	-1897.34	1474.82
13.4774	10.7261	111.32	1.25651	-1894.64	1715.85
56.5314	14.8757	520.3	3.80026	-1863.24	1492.06
62.4727	21.6863	836.11	2.88075	-1841.15	1922.48
17.0603	13.3436	169.4	1.27854	-1842.1	1802.63
31.971	13.1425	304.92	2.43264	-1806.8	1523.31
22.3342	21.2711	371.47	1.04998	-1796.36	1893.27
19.4388	12.8211	189.97	1.51616	-1794.02	1944.37
6.35085	6.35085	30.25	1	-1793.5	1957.8
24.8122	11.8231	227.48	2.09862	-1783.93	1552.17
35.0014	18.0135	408.98	1.94307	-1767.59	1479.09
61.3082	26.8106	1167.65	2.28671	-1745.39	1895.51
7.83592	6.86777	41.14	1.14097	-1766.55	1947.35
17.0763	14.8562	187.55	1.14944	-1754.29	1671.99
11.0133	11.0133	93.17	1	-1739.6	1503.5
20.9354	18.7482	303.71	1.11666	-1731.7	1999.38
14.2086	11.7975	129.47	1.20437	-1733.39	1589.88
70.0794	44.0681	2083.62	1.59025	-1709.6	1746.97
33.6143	26.7275	650.98	1.25767	-1695.98	2024.08
19.5001	12.0787	174.24	1.61442	-1697.04	1798.28
21.9117	19.3209	312.18	1.13409	-1690.88	1464.76
6.35085	6.35085	30.25	1	-1684.6	1479.3
95.0056	39.3016	2115.08	2.41735	-899.034	1721.12
67.2415	32.8152	1534.28	2.0491	-918.157	2006.27
22.3983	15.6646	263.78	1.42986	-929.697	1673.69
10.1656	7.72059	60.5	1.31669	-932.75	1528.8
17.7387	14.8919	202.07	1.19117	-928.768	1603.75
10.6889	8.0606	66.55	1.32607	-928.9	1457.3
7.62102	6.35085	36.3	1.2	-921.75	2043.6
9.86718	7.41926	55.66	1.32994	-917.47	1590.95
12.2319	10.2538	96.8	1.19291	-905.044	1590.57
14.3906	11.9799	129.47	1.20123	-884.314	1539.12
34.88	20.7599	551.76	1.68016	-861.429	1658.58
32.8135	16.3945	398.09	2.00149	-849.486	2051
60.3671	28.6408	860.31	2.10773	-839	1586.17
25.8412	12.1124	216.59	2.13344	-844.974	1519.35
37.0119	23.8311	648.56	1.55309	-835.741	1750.98
13.1248	11.5241	113.74	1.1389	-835.026	1466.53
77.0647	39.4127	2133.23	1.95533	-808.457	1516.2
53.6004	22.0075	901.45	2.43555	-802.713	2002.53
30.0069	26.9923	634.04	1.11168	-808.633	2078.69
16.0104	9.93738	122.21	1.61113	-814.75	1694.55
118.459	37.0084	1494.35	3.20087	-760.825	1712.38
16.2872	13.9628	175.45	1.16647	-799.1	1592.56
16.2523	8.64461	105.27	1.88005	-788.252	1646.89
34.4698	22.7564	406.56	1.51473	-779.074	1564.46
16.3022	13.0707	164.56	1.24723	-763.682	2026.66
8.7876	7.47	49.61	1.17638	-759.983	1466.18
7.62102	6.35085	36.3	1.2	-759.5	1609.65
29.0535	14.2696	304.92	2.03604	-750.085	1630.84
35.2785	25.3156	689.7	1.39355	-723.223	1568.89
50.1435	44.7483	1686.74	1.12057	-710.775	1675.94
6.35085	6.35085	30.25	1	-729.8	2033.7
46.7466	18.7921	684.86	2.48756	-701.113	1912.28
21.2105	16.1025	264.99	1.31722	-702.29	1620.43
20.5071	17.2248	273.46	1.19056	-697.467	1597.72
19.3543	15.2025	221.43	1.2731	-695.189	1787.2
15.9253	9.80385	119.79	1.62439	-690.411	1817.87
6.35085	6.35085	30.25	1	-678.1	1815.9
17.9644	10.0729	136.73	1.78345	-671.218	1644.06
129.269	31.1627	2367.97	4.14821	-587.973	1746.12
137.398	31.3317	2069.1	4.38528	-568.063	1909.05
11.5372	10.2338	89.54	1.12736	-574.462	1535.76
13.0885	11.7842	114.95	1.11068	-547.628	1539.21
54.5451	23.0818	797.39	2.36313	-524.582	1868.57
23.9884	13.8715	237.16	1.72933	-520.059	1552.79
27.3684	12.4263	252.89	2.20247	-515.968	1903.74
24.7789	15.9074	291.61	1.55769	-504.556	1572.61
21.8773	18.8531	321.86	1.16041	-501.211	1644.56
53.5627	27.6095	1103.52	1.94001	-474.719	2071.15
67.7757	19.5566	1007.93	3.46562	-438.072	2012.11
79.6548	21.6244	1234.2	3.68356	-430.897	1777.74
78.4904	33.8379	1787.17	2.3196	-420.121	1713.91
12.494	7.43208	70.18	1.68109	-421.155	1482.2
37.5921	23.705	664.29	1.58583	-405.943	1954.66
30.8444	11.5719	243.21	2.66545	-391.235	1468.36
10.0174	9.62811	73.81	1.04044	359.813	1545.79
10.0198	9.69937	73.81	1.03304	364.105	2071.46
33.947	25.8597	675.18	1.31274	387.234	1629.91
31.7363	18.5822	438.02	1.70789	389.079	1873.52
9.95336	7.16861	54.45	1.38846	379.611	1948.39
17.0424	13.0975	168.19	1.30119	391.171	1594.92
11.4026	7.12317	60.5	1.60077	388.13	2068.68
23.43	10.3345	165.77	2.26716	396.359	1567.86
7.62102	6.35085	36.3	1.2	403.75	2056.8
6.35085	6.35085	30.25	1	409.8	1554.1
12.6053	6.92512	65.34	1.82023	414.587	1581.25
13.777	12.28	128.26	1.1219	414.812	2048.1
27.3518	24.6212	474.32	1.11091	430.377	1567.97
10.1614	6.35085	48.4	1.6	426.3	1724.05
20.3943	15.6817	225.06	1.30051	443.131	1592.04
6.35085	6.35085	30.25	1	437.3	1756.5
6.35085	6.35085	30.25	1	452.7	1678.4
14.5824	13.2508	150.04	1.1005	457.881	1997.01
24.8382	12.5848	237.16	1.97366	462.684	1521.69
106.579	16.8025	1303.17	6.34309	504.946	1706.69
60.564	19.0925	811.91	3.17214	494.459	2022.49
93.3393	19.4848	1246.3	4.79037	513.634	1961.35
15.4568	9.5041	113.74	1.62633	488.473	1496.37
23.2658	14.0411	246.84	1.65698	496.775	1901.08
24.9389	9.07984	173.03	2.74662	510.892	1509.83
10.7047	10.683	88.33	1.00204	507.579	1477.22
50.155	11.6214	422.29	4.31576	522.11	1552.21
12.3868	9.87822	91.96	1.25395	507.888	1886.17
7.72615	7.25131	42.35	1.06548	522.471	1880.33
22.0702	10.1109	166.98	2.18281	534.14	1520.1
66.0078	27.8422	1252.35	2.37079	552.966	1903.41
107.397	37.9036	2313.52	2.83343	581.649	1856.16
16.0993	13.2059	165.77	1.2191	546.505	1498.6
7.62102	6.35085	36.3	1.2	564.35	2089.8
22.4353	21.942	384.78	1.02248	598.27	2016.38
30.4456	25.7407	588.06	1.18278	646.703	1612.84
103.687	20.9295	1345.52	4.95412	683.437	1990.72
17.0627	10.3848	134.31	1.64304	661.205	1498.59
22.4271	21.3117	373.89	1.05234	665.121	2056.26
69.1269	27.8792	1406.02	2.47951	716.944	1692.68
44.9505	19.2758	446.49	2.33197	714.306	1852.4
34.3701	27.0853	705.43	1.26896	721.053	2043.39
23.7293	12.2335	219.01	1.9397	724.169	1565.23
27.9842	11.3312	233.53	2.46965	726.429	1587.29
121.685	32.1195	2125.97	3.7885	778.002	1830.61
11.8038	11.5003	105.27	1.02638	727.131	1946.1
60.5558	10.1843	440.44	5.94602	759.673	1882.53
22.2808	14.0576	232.32	1.58497	760.511	1858.83
33.6714	33.0695	869.99	1.0182	768.786	1725.79
19.823	10.3973	157.3	1.90656	766.936	1907.29
10.9438	10.2752	85.91	1.06507	814.786	1607.8
25.2907	22.6955	448.91	1.11435	834.243	1775.23
14.1938	9.83247	107.69	1.44356	842.112	2052.81
38.3012	24.1422	710.27	1.58648	874.555	2055.21
41.4207	19.7817	480.37	2.09389	878.86	1609.91
22.0056	20.8156	330.33	1.05717	897.797	1892.46
92.7811	29.697	1958.99	3.12426	1866.1	1884.53
41.3023	21.854	596.53	1.88992	1906.25	1723.89
64.2487	23.2081	940.17	2.76837	1922.07	1666.88
15.8623	9.82352	111.32	1.61473	1910.43	2037.9
19.1895	7.41588	105.27	2.58763	1949.66	2026.05
39.4995	27.4133	807.07	1.44089	1973.99	1853.92
19.2309	14.3495	214.17	1.34018	1965.46	1569.61
8.926	6.75071	45.98	1.32223	1965.2	1967.15
28.3288	10.0726	200.86	2.81245	1975.72	1932.03
20.0574	13.0772	194.81	1.53377	1979.65	1598.52
11.1322	8.04668	68.97	1.38345	2051	1591.5
61.9836	20.4269	808.28	3.03441	2065.35	1539.87
16.3397	14.7767	187.55	1.10577	2078.31	1470.66
13.9308	7.82193	78.65	1.781	2085.1	1502.99
10.3475	7.31543	58.08	1.41447	2093.79	1485.26
40.1014	23.8767	721.16	1.67952	2967.46	1936.57
52.6929	12.8062	470.69	4.11465	3052.62	1951.97
49.3111	25.9234	874.83	1.90218	3073.73	1565.3
6.35085	6.35085	30.25	1	3081.7	1940.2
8.75405	7.24109	48.4	1.20894	3095.45	1495.8
32.5704	31.0141	627.99	1.05018	3113.91	1936.88
34.4575	23.465	601.37	1.46846	3120.1	1785.82
6.35085	6.35085	30.25	1	3113.6	1826.9
13.9981	7.88794	84.7	1.77462	3187.93	1952.38
35.7887	16.1081	394.46	2.22178	3221.2	1501.98
51.5949	13.3322	385.99	3.86994	3274.35	2055.52
42.5605	8.86681	287.98	4.79998	3291.87	1776.8
34.289	11.5104	238.37	2.97895	3298.98	2072.51
91.2191	10.0202	683.65	9.10349	3315.56	1717.38
129.125	12.473	1179.75	10.3524	3396.19	1520.78
9.65631	8.20849	60.5	1.17638	4262.99	1509.66
25.173	17.9656	335.17	1.40118	4281.61	1590.48
59.7436	28.1646	1018.82	2.12123	4341.8	1882.48
8.75405	7.24109	48.4	1.20894	4383	2084.85
63.8441	37.4662	1401.18	1.70405	4502.81	2064.53
7.62102	6.35085	36.3	1.2	4531.5	2047.45
19.4536	10.9699	164.56	1.77336	4567.57	2042.65
11.2529	7.40109	62.92	1.52044	4568.24	2065.75
28.9968	16.2385	312.18	1.78568	4603.81	2023.25
13.9585	9.1605	96.8	1.52378	4782.57	1917.46
7.62102	6.35085	36.3	1.2	-4829.5	3047.35
48.6765	19.4356	671.55	2.5045	-4816.94	2792.1
27.6822	17.2831	359.37	1.60169	-4814.87	3031.48
156.02	23.4913	1683.11	6.64161	-4753.75	2970.71
14.9445	10.6966	113.74	1.39712	-4795.84	3354.73
6.35085	6.35085	30.25	1	-4795.4	2797.1
21.7564	16.2393	255.31	1.33974	-4757.47	3189.98
6.35085	6.35085	30.25	1	-4759.1	3226.1
24.5815	17.8307	325.49	1.37861	-4741.58	3160.41
34.135	21.2293	560.23	1.60792	-4730.82	2815.31
14.4888	13.8978	143.99	1.04252	-4733.8	3371.53
15.7655	11.1336	131.89	1.41603	-4722.4	3342.96
13.2337	9.54009	96.8	1.38717	-4721.62	3227.38
40.3509	17.3889	490.05	2.3205	-4698.51	3180.29
21.6187	9.12344	141.57	2.36958	-4701.61	3224.45
21.0556	15.7898	246.84	1.3335	-4699.52	3076.51
12.6506	10.5287	102.85	1.20154	-4702.35	3241.95
35.6074	16.3558	425.92	2.17705	-4689.12	2881.93
43.3578	18.1249	563.86	2.39216	-4649.83	2806.83
18.4723	16.1089	232.32	1.14671	-4655.2	2999.94
39.4575	18.596	537.24	2.12183	-4645.51	3057.82
25.7656	16.8134	324.28	1.53245	-4650.09	2880.06
8.89119	6.35085	42.35	1.4	-4653.5	3156.8
8.7876	7.47	49.61	1.17638	-4650.68	3370.28
22.2734	18.5223	310.97	1.20251	-4638.66	3355.02
14.8105	13.8191	159.72	1.07174	-4628.81	3304.19
36.943	18.3695	516.67	2.0111	-4612	3006.03
52.0064	29.8165	1130.14	1.74422	-4595.38	2779.61
14.3319	8.32081	91.96	1.72241	-4606.07	3052.21
46.098	33.4155	1161.6	1.37954	-4547.97	2931.95
16.1042	12.3078	145.2	1.30846	-4551.68	3201.08
15.3013	12.5748	150.04	1.21682	-4550.07	3146.86
22.5393	18.5039	314.6	1.21808	-4534.43	3181.12
54.1273	25.2023	952.27	2.14771	-4519.57	2989.55
52.4121	19.35	782.87	2.70864	-4501.12	2917.3
21.9664	14.4812	245.63	1.51689	-4499.03	3245.88
10.7386	9.48858	78.65	1.13174	-4495.69	3084.03
9.85283	9.21852	70.18	1.06881	-4486.96	3202.56
27.6021	14.9634	313.39	1.84465	-4468.83	2855.29
47.2075	15.9341	373.89	2.96267	-4462.93	3174.75
39.9574	16.5418	450.12	2.41554	-4462.32	3354.98
10.7484	9.64756	78.65	1.1141	-4461.07	3209.4
20.7133	16.779	268.62	1.23448	-4433.58	2796.54
17.4736	15.1329	165.77	1.15467	-4428.97	3370.77
30.0601	10.5099	194.81	2.86017	-4415.32	3161.77
32.8998	13.8486	295.24	2.37568	-4405.78	3070.61
13.189	11.8757	121	1.11058	-4394.09	2963.65
8.65645	8.63821	56.87	1.00211	-4391.7	2861.86
41.1479	32.3443	911.13	1.27218	-4365.58	2907.22
17.4588	16.5848	225.06	1.0527	-4372.6	3071.96
48.9204	25.5141	899.03	1.91738	-4361.37	3158.31
28.5447	19.363	393.25	1.47418	-4355.44	3003.22
40.111	21.1541	620.73	1.89613	-4350.46	3258.62
6.35085	6.35085	30.25	1	-4358.7	2851
16.6584	9.56998	119.79	1.74069	-4350.53	3191.18
59.6807	28.3397	888.14	2.1059	-4318.37	2802.38
10.1669	9.14178	71.39	1.11214	-4338.3	2871.17
66.8671	27.9302	997.04	2.39408	-4304.57	3210.15
8.7876	7.47	49.61	1.17638	-4310.92	3359.28
29.2649	17.7522	398.09	1.64852	-4295.23	3380.55
8.61472	7.38585	48.4	1.16638	-4299.3	3171.51
41.1278	15.2265	340.01	2.70107	-4286.12	3152.89
24.9047	12.8768	244.42	1.93407	-4283.38	3342.52
16.3776	6.96526	84.7	2.35133	-4276.44	2825.94
14.1176	12.7282	136.73	1.10916	-3528.38	3313.14
67.2768	26.8894	1240.25	2.50198	-3501.87	3079.88
18.7909	14.6556	206.91	1.28216	-3520.19	2991.92
14.1266	10.4894	113.74	1.34675	-3522.7	3360.85
16.3199	14.1746	175.45	1.15135	-3504.99	3223.46
9.70663	9.70663	72.6	1	-3501.25	3365.25
26.6434	10.736	221.43	2.48169	-3495.43	2834.57
15.6876	9.28429	111.32	1.68969	-3492.09	3042.58
6.35085	6.35085	30.25	1	-3486.4	3327.3
8.89119	6.35085	42.35	1.4	-3484.2	3225
8.89119	6.35085	42.35	1.4	-3480.9	2934.6
8.89119	6.35085	42.35	1.4	-3480.9	2976.4
6.35085	6.35085	30.25	1	-3475.4	2832.3
16.8229	8.88661	114.95	1.89306	-3453.03	2841.32
15.1295	13.5287	159.72	1.11833	-3451.11	3287.08
11.9919	10.7128	99.22	1.11939	-3448.33	3193.1
6.35085	6.35085	30.25	1	-3447.9	2763
12.231	8.23403	77.44	1.48542	-3430.85	3379
21.2043	11.5827	181.5	1.83069	-3410.73	2787.75
10.9561	10.6976	89.54	1.02416	-3414.74	2851.24
24.7516	16.0919	286.77	1.53814	-3408.33	2889.59
15.6061	13.9363	169.4	1.11982	-3408.46	2998.58
23.1093	18.246	324.28	1.26654	-3397.63	3030.49
9.99089	8.4293	64.13	1.18526	-3397.92	3058.86
7.62102	6.35085	36.3	1.2	-3389.05	3055.6
14.4902	13.6003	152.46	1.06543	-3385.78	3312.86
9.86718	7.41926	55.66	1.32994	-3371.33	2755.85
20.4681	13.1925	206.91	1.5515	-3361.75	2893.08
12.6928	7.93295	73.81	1.6	-3361.69	3304.09
25.608	9.97214	189.97	2.56795	-3359.68	2778.3
11.0194	8.0179	67.76	1.37435	-3353.34	3323.96
21.8092	15.8707	261.36	1.37418	-3339.01	3159.53
22.6753	16.7256	294.03	1.35573	-3334.53	3014.39
46.7648	27.6166	937.75	1.69336	-3327.25	3276.23
26.1798	11.9435	229.9	2.19197	-3326.01	3089.99
30.2831	27.2664	554.18	1.11064	-3316.78	3323.7
6.35085	6.35085	30.25	1	-3319.2	2788.3
10.1614	6.35085	48.4	1.6	-3308.75	3386.7
22.5779	14.8822	225.06	1.51711	-3303.14	3248.19
12.2213	8.37463	77.44	1.45933	-3285.89	3041.03
14.9997	7.84175	90.75	1.9128	-3277.94	2802
21.2043	11.5931	179.08	1.82905	-3276.03	3242.44
10.1669	9.14178	71.39	1.11214	-3275.8	2819.83
20.4149	11.0272	171.82	1.85132	-3264.86	2832.31
6.35085	6.35085	30.25	1	-3265.3	3151.3
19.1439	12.7574	189.97	1.50061	-3251.38	2916.71
14.1226	14.1185	154.88	1.00029	-3251.49	2941.81
7.72615	7.25131	42.35	1.06548	-3253.83	3174.87
9.85283	9.21852	70.18	1.06881	-3251.66	3008.96
17.5519	11.5264	151.25	1.52275	-3228.35	3161.24
21.5547	13.8394	222.64	1.55749	-3219.75	3251.63
15.4504	13.0607	154.88	1.18297	-3201.81	3382.2
19.1028	17.8332	264.99	1.0712	-3195.95	3131.56
12.3774	10.015	93.17	1.23589	-3190.06	3187.24
18.6229	13.0077	180.29	1.43168	-3180.88	3160.35
56.23	19.8385	595.32	2.83438	-3163.26	2868.42
74.517	27.5761	1547.59	2.70223	-3149.9	3060.9
28.4623	21.0563	433.18	1.35173	-3159.03	3135.55
6.35085	6.35085	30.25	1	-3164.1	3079.8
52.9646	12.79	499.73	4.1411	-3142.02	3209.2
28.6715	20.2523	428.34	1.41571	-3138.43	3158.07
6.35085	6.35085	30.25	1	-3139.9	3040.2
6.35085	6.35085	30.25	1	-3131.1	3349.3
47.0119	26.0033	888.14	1.80792	-3105.91	3223.49
12.4388	8.77279	82.28	1.41789	-3112.8	3108.32
7.72615	7.25131	42.35	1.06548	-3110.83	3332.17
9.82861	8.35526	62.92	1.17634	-3105.8	3003.22
20.37	17.3186	269.83	1.17619	-3077.67	2834.45
35.2078	17.5163	454.96	2.01	-3068.59	2781.36
20.0592	13.7549	197.23	1.45833	-3062.87	3192.05
15.7676	12.4848	152.46	1.26294	-3059.6	2902.15
53.5091	32.2038	925.65	1.66158	-3027.19	3060.47
14.4586	11.7094	130.68	1.23479	-3044.77	2919.52
6.35085	6.35085	30.25	1	-3043.1	3320.7
12.3542	11.5118	110.11	1.07318	-3037	3335.51
44.9538	38.2665	1125.3	1.17476	-3009.46	3200.8
13.4522	9.59171	98.01	1.40248	-3013.66	2793.31
7.72615	7.25131	42.35	1.06548	-3001.77	2875.83
13.758	11.7926	124.63	1.16666	-2995.77	3115.94
36.4749	13.4972	326.7	2.7024	-2988.36	3010.6
11.6797	10.2868	93.17	1.1354	-2989.04	3047.31
11.323	8.07735	68.97	1.40182	-2987.96	3153.54
13.3563	11.784	121	1.13342	-2983.85	3077.16
35.5439	27.4093	706.64	1.29678	-2226.14	3044.7
13.9027	12.7972	137.94	1.08638	-2230.42	3081
41.2976	22.4272	588.06	1.84141	-2221.09	2950.76
59.1905	26.4232	1101.1	2.24009	-2204.59	3374.51
11.0806	9.53336	81.07	1.16229	-2217.71	3265.65
13.1241	11.0741	112.53	1.18512	-2207.69	2879.8
43.0726	21.0864	649.77	2.04267	-2191.83	2919.47
28.1458	21.0823	433.18	1.33504	-2193.15	2996.88
41.0957	33.5088	1040.6	1.22641	-2154.52	2868.39
34.8587	14.8242	303.71	2.35147	-2163.73	3259.49
6.35085	6.35085	30.25	1	-2133.4	3140.3
28.2471	13.1397	279.51	2.14976	-2111.74	2870.47
66.7552	26.9815	976.47	2.47411	-2102.25	2998.17
85.4422	45.6896	2124.76	1.87006	-2085.64	3130.53
42.8884	17.8541	540.87	2.40216	-2088.67	2821.84
31.5691	24.1594	568.7	1.3067	-2094.58	2908.11
17.234	12.9661	163.35	1.32916	-2098.62	2793.34
68.451	22.1831	1111.99	3.08573	-2062.58	3080.07
38.6099	20.2536	577.17	1.90632	-2052.84	3009.85
77.4594	46.2196	2344.98	1.6759	-2021.91	3182.57
36.7087	17.2664	468.27	2.12602	-2053.74	2845.77
59.2946	39.8402	1710.94	1.48831	-2019.17	3356.65
21.8771	17.0528	284.35	1.2829	-2027.61	3113.46
55.8958	20.7962	886.93	2.68778	-2009.72	3038.59
6.35085	6.35085	30.25	1	-2020.1	2907.1
6.35085	6.35085	30.25	1	-1999.2	3148
36.4447	24.2789	592.9	1.50108	-1984.3	3122.85
37.286	18.6926	526.35	1.99469	-1934.13	3092.23
12.2849	9.61516	89.54	1.27766	-1937.39	3147.27
60.148	25.6189	986.15	2.3478	-1898.74	2789.78
23.8069	13.7293	239.58	1.73402	-1875.78	3134.22
22.4998	19.59	343.64	1.14853	-1860.3	2820.11
23.2744	10.4264	162.14	2.23225	-1849.71	3281.3
45.3509	20.5089	709.06	2.21128	-1829.06	2999.56
18.2803	13.2129	183.92	1.38352	-1824.18	3126.73
101.706	26.8297	1680.69	3.79081	-1776.26	2955.2
13.2317	10.5222	106.48	1.25751	-1804.61	3300.68
52.1025	31.1302	1194.27	1.6737	-1781.26	3367.03
75.4019	23.4281	1182.17	3.21844	-1752.47	3134.47
74.9544	41.8834	1905.75	1.7896	-1736.69	2914.49
47.1572	23.8463	830.06	1.97755	-1741.99	2822.32
66.6843	24.413	1044.23	2.73151	-1720.88	2763
11.209	8.9493	77.44	1.2525	-1741.25	3288.7
7.72615	7.25131	42.35	1.06548	-1736.93	3104.63
32.7611	22.2571	468.27	1.47194	-1717.6	3336.71
12.4382	6.89177	65.34	1.80478	-1724.75	3107.85
54.6838	21.8489	901.45	2.50281	-1701.95	3086.8
18.5627	12.2394	164.56	1.51663	-1712.51	3292.77
30.4172	11.6937	245.63	2.60117	-1713.83	3374.35
15.4977	9.28363	110.11	1.66936	-1703.52	3148.22
32.7843	20.3911	490.05	1.60777	-1692.48	2848.7
18.874	17.4183	242	1.08358	-1688.96	3291.19
15.288	9.9015	113.74	1.54401	-1683.44	2823.85
10.1614	7.62102	58.08	1.33333	-1682.95	3020.95
27.1797	14.8618	298.87	1.82883	-932.138	3059.68
35.475	20.2403	401.72	1.75269	-919.411	3160.36
45.6337	20.5142	696.96	2.2245	-907.874	3110.52
37.1929	32.6252	833.69	1.14	-906.541	2997.31
46.4162	20.316	699.38	2.28471	-906.323	2920.16
19.098	12.2119	180.29	1.56389	-896.852	3356.59
6.35085	6.35085	30.25	1	-887.1	3252.5
23.679	17.5628	312.18	1.34825	-877.324	3182.12
29.3667	18.057	411.4	1.62634	-867.468	2868.07
61.7416	32.0522	1332.21	1.92628	-850.648	2955.35
22.9499	8.89492	142.78	2.58011	-867.617	3014.57
113.686	16.8938	1137.4	6.72945	-786.4	3083.21
20.449	18.1047	280.72	1.12948	-811.304	2823.3
46.9472	20.8439	710.27	2.25233	-790.403	3321.18
46.1994	24.5396	821.59	1.88264	-778.872	2764.95
7.72615	7.25131	42.35	1.06548	-795.329	2937.43
22.4688	16.042	237.16	1.40063	-786.259	2836.49
11.1694	8.70013	73.81	1.28382	-777.1	3353.81
68.043	31.8402	1026.08	2.13702	-747.649	2960.17
26.5069	12.9838	251.68	2.04153	-753.513	3344.06
22.6746	15.3178	257.73	1.48028	-741.833	3278.08
8.89119	6.35085	42.35	1.4	-745.2	3111.7
9.43178	7.15115	52.03	1.31892	-736.4	2769.6
21.7379	14.2138	227.48	1.52936	-721.79	3168.1
6.35085	6.35085	30.25	1	-726.5	3281.1
59.1096	29.9409	1188.22	1.97421	-697.311	3221.37
7.62102	6.35085	36.3	1.2	-722.1	3148.55
6.35085	6.35085	30.25	1	-719.9	2779.5
24.1062	12.2166	222.64	1.97323	-676.342	3102.62
108.952	16.4931	1294.7	6.60589	-614.78	3361.33
8.73862	8.30376	55.66	1.05237	-653.972	2785.07
18.5196	9.1255	125.84	2.02943	-650.568	3321.18
13.7874	10.6062	113.74	1.29994	-639.6	2782.25
17.7341	16.5663	228.69	1.07049	-611.46	3131.5
25.3888	18.3666	360.58	1.38234	-607.611	3045.66
56.6746	20.7384	859.1	2.73283	-592.26	3301.94
19.5899	10.0924	151.25	1.94106	-602.983	2855.39
20.0888	9.48961	142.78	2.11693	-601.874	2989.68
27.8085	22.9813	486.42	1.21005	-580.017	3022.41
120.893	42.56	2216.72	2.84053	-509.264	3230.8
6.35085	6.35085	30.25	1	-545	3091.9
25.4541	13.6387	264.99	1.86631	-532.413	3092.92
16.6626	6.93436	84.7	2.40291	-532.114	3263.74
9.84523	7.28366	54.45	1.35169	-530.089	2766.67
94.7777	33.4638	1938.42	2.83224	-452.285	3152.84
29.5961	12.4174	235.95	2.38343	-480.98	3361.4
13.8113	12.7945	136.73	1.07947	-460.884	2899.89
55.5442	15.1414	582.01	3.66836	-401.101	3272.28
58.3494	22.2089	775.61	2.6273	-406.736	3025.52
23.2562	17.6064	307.34	1.3209	-411.341	3348.37
27.0355	17.1747	295.24	1.57415	-392.555	2897.94
11.6115	8.85796	77.44	1.31085	360.042	3314.96
34.1362	24.5413	634.04	1.39097	375.761	3260.92
28.6058	12.4072	266.2	2.30558	379.575	2940.6
99.1729	37.5759	1735.14	2.63927	440.571	2831.71
44.1188	24.392	814.33	1.80874	421.996	3130.66
33.6106	9.92002	206.91	3.38816	412.746	2883.8
26.156	12.1226	245.63	2.15762	430.819	3218.48
15.9292	9.45734	116.16	1.68433	450.443	2790.49
10.1669	9.14178	71.39	1.11214	465.173	3323.4
41.0959	12.6972	400.51	3.23661	479.515	2771.85
16.3173	9.39812	117.37	1.73623	479.985	3332.37
29.9255	14.6406	330.33	2.04401	488.347	3015.15
28.6578	9.71621	206.91	2.94949	500.656	3105.43
29.0171	10.8774	232.32	2.66764	519.519	3362.08
52.8183	23.422	861.52	2.25507	538.823	3043.75
26.3923	23.0022	467.06	1.14738	534.622	3219.63
34.9646	18.7113	500.94	1.86863	537.565	3292.83
10.9862	7.56524	64.13	1.45219	527.998	2962.7
12.2585	7.27002	67.76	1.68617	562.15	2988.15
7.72615	7.25131	42.35	1.06548	562.071	3226.57
20.8238	7.93268	119.79	2.62506	581.056	2998.58
31.6592	22.5023	554.18	1.40693	587.623	2922.35
29.6081	8.95365	174.24	3.30682	619.526	2862.3
16.523	11.6475	148.83	1.41859	637.858	3119.37
10.5985	9.44789	77.44	1.12178	670.156	3303.1
28.1927	10.1064	216.59	2.7896	686.545	2832.31
6.35085	6.35085	30.25	1	696.9	3239.3
50.613	14.9017	565.07	3.39647	715.291	3259.22
33.5653	26.4064	680.02	1.27111	723.265	2778.99
21.4573	20.5207	343.64	1.04564	763.733	3291.89
77.1312	25.024	1438.69	3.08229	866.726	3360.52
15.9376	8.42011	104.06	1.8928	858.024	2868.04
14.2397	8.99137	98.01	1.58371	877.707	2799.1
33.4915	12.5609	260.15	2.66632	901.439	2809.73
6.35085	6.35085	30.25	1	891.6	2995.1
16.9837	7.23648	87.12	2.34696	900.721	2975.7
10.0648	8.75484	66.55	1.14962	2162.58	2755.24
9.24698	7.69515	54.45	1.20166	3442.62	3367.02
7.62102	6.35085	36.3	1.2	3501.9	2767.95
44.1177	15.4808	467.06	2.84983	4261.05	3079.24
38.7576	27.5026	670.34	1.40924	4274.8	2765.19
25.7107	20.5653	378.73	1.2502	4276.51	3143.12
11.4315	6.35085	54.45	1.8	4270.8	3031.4
12.4818	8.33364	79.86	1.49776	4274.62	2923.08
8.75405	7.24109	48.4	1.20894	4286.75	3064.4
17.8631	9.12541	123.42	1.95751	4394.23	3134.7
15.2815	10.7833	118.58	1.41715	4404.19	3294.45
67.3181	21.0216	886.93	3.20233	4432.27	3070.62
6.35085	6.35085	30.25	1	4408.3	2866.4
26.3153	20.805	359.37	1.26485	4426.36	3157.72
23.4539	11.2287	194.81	2.08875	4435.94	3095.79
22.4992	13.3442	219.01	1.68607	4437.08	3118.97
7.62102	6.35085	36.3	1.2	4451.2	3182.65
76.8548	42.67	2261.49	1.80114	4536.22	2919.49
31.2941	18.8511	436.81	1.66007	4513.48	2816.35
56.0739	43.1764	1762.97	1.29872	4563.75	3301.64
8.7876	7.47	49.61	1.17638	4558.92	2788.92
39.2873	33.5297	909.92	1.17171	4593.46	2766.23
58.4995	27.6693	1125.3	2.11424	4611.94	2840.61
21.5027	8.49833	135.52	2.53022	4632.98	3030.98
12.4371	8.49358	79.86	1.46429	4633.5	3135.72
53.4298	20.3324	562.65	2.62781	4649.32	3064.96
75.9757	37.0168	1989.24	2.05247	4672.67	2866.9
11.9716	9.71974	88.33	1.23168	4661.54	3285.98
13.0396	9.84318	96.8	1.32473	4671.16	3077.19
7.72615	7.25131	42.35	1.06548	4685.97	3386.23
48.6059	26.9397	871.2	1.80425	4731.36	3271.12
19.2225	14.5802	210.54	1.31839	4736.76	2870.92
7.62102	6.35085	36.3	1.2	4732.25	2910.4
6.35085	6.35085	30.25	1	4742.7	2891.7
31.2137	16.137	346.06	1.93429	4765.32	3287.03
6.35085	6.35085	30.25	1	4790	3186.5
10.4487	9.20873	72.6	1.13465	4798.45	3169.69
42.3631	16.5228	499.73	2.56392	-4820.46	4479.04
11.2084	7.10523	60.5	1.57748	-4823.01	4367.24
82.0661	25.9687	1433.85	3.16019	-4792.82	4659.08
11.0854	10.4151	87.12	1.06436	-4818.67	4579.77
10.0382	8.44668	64.13	1.18842	-4818.15	4060.07
10.1763	8.09361	61.71	1.25732	-4810.54	4068.98
29.273	28.7191	658.24	1.01929	-4798.53	4607.11
21.7858	15.2388	258.94	1.42962	-4795.87	4346.4
13.828	7.92961	79.86	1.74385	-4775.55	4423.5
6.35085	6.35085	30.25	1	-4744.8	4462.5
49.9122	34.7146	1331	1.43779	-4711.62	4471.78
7.62102	6.35085	36.3	1.2	-4712.35	4648.4
31.6582	12.6751	304.92	2.49767	-4689.06	4653.82
31.2493	23.607	545.71	1.32373	-4678.31	4124.04
33.3488	32.9678	861.52	1.01156	-4652.95	4180.65
47.1695	33.2632	900.24	1.41807	-4630.45	4551.52
35.0559	28.204	773.19	1.24294	-4641.4	4447
7.72615	7.25131	42.35	1.06548	-4651.93	4638.97
15.0168	12.0643	137.94	1.24473	-4624.5	4055.12
28.3615	15.6071	340.01	1.81722	-4607.76	4067.22
17.0366	15.1836	200.86	1.12204	-4598.41	4330.52
10.1643	9.22459	71.39	1.10187	-4595.68	4574.01
23.3645	15.2774	268.62	1.52934	-4589.11	4356.49
25.2546	20.3358	398.09	1.24188	-4583.53	4480.03
6.35085	6.35085	30.25	1	-4583.1	4503.2
31.2934	8.92355	202.07	3.50683	-4571.36	4054.12
10.7652	8.23526	67.76	1.3072	-4579.45	4321.37
84.1503	22.72	1246.3	3.70381	-4537.06	4506.35
25.5405	13.044	226.27	1.95803	-4553.52	4546.31
42.2425	25.0363	575.96	1.68725	-4548.46	4346.27
8.75405	7.24109	48.4	1.20894	-4545.7	4054.95
8.89119	6.35085	42.35	1.4	-4535.8	4058.8
15.5005	7.52546	89.54	2.05974	-4517.1	4344.25
13.3106	12.1724	117.37	1.09351	-4512.75	4070.07
68.0458	45.8001	1845.25	1.48571	-4487.07	4567.4
18.7178	17.1744	250.47	1.08986	-4495.72	4185.03
11.3034	7.26351	61.71	1.55619	-4498.01	4055.31
33.7815	18.9744	492.47	1.78037	-4409.91	4194.76
7.72615	7.25131	42.35	1.06548	-4402.07	4066.97
7.72615	7.25131	42.35	1.06548	-4397.83	4055.97
27.3693	7.84367	162.14	3.48935	-4382.73	4080.91
34.2347	26.9512	713.9	1.27025	-4357.55	4448.17
37.4921	20.4941	569.91	1.82941	-4343.5	4317.1
9.63368	8.389	61.71	1.14837	-4346.43	4194.7
9.79407	8.20117	61.71	1.19423	-4324.1	4517.33
57.1631	34.9776	1471.36	1.63428	-4303.41	4219.88
6.35085	6.35085	30.25	1	-4309.2	4052.2
16.0142	9.0004	108.9	1.77928	-4289.01	4060.8
17.7506	16.4307	227.48	1.08034	-4281.41	4340.68
63.3744	45.7479	1639.55	1.3853	-3507.38	4086.12
47.3945	21.7904	544.5	2.17501	-3517.39	4379.4
47.4841	19.5244	650.98	2.43204	-3520.12	4419.5
23.0829	8.51659	133.1	2.71035	-3525.85	4681.54
48.1904	24.6564	861.52	1.95448	-3520.16	4633.38
48.1907	30.865	957.11	1.56134	-3513.88	4212.57
28.7431	12.6408	228.69	2.27384	-3524.98	4495.77
6.35085	6.35085	30.25	1	-3512.8	4524.1
52.9764	18.4728	588.06	2.86781	-3486.9	4344.17
17.2967	10.7485	135.52	1.60921	-3501.78	4584.33
37.7671	31.9664	871.2	1.18146	-3478.04	4487.06
12.5777	9.25071	87.12	1.35965	-3484.73	4538.8
29.2898	25.113	556.6	1.16632	-3475.7	4610.25
6.35085	6.35085	30.25	1	-3472.1	4057.7
16.6435	10.0739	128.26	1.65213	-3468.68	4515.06
59.2004	30.6282	1310.43	1.93287	-3446.14	4431.54
61.2413	31.7894	744.15	1.92647	-3439.54	4561.35
8.89119	6.35085	42.35	1.4	-3456.7	4681.4
23.5093	17.5723	286.77	1.33786	-3431.82	4675.41
64.6909	38.2275	1767.81	1.69226	-3405.74	4501.8
13.5349	8.55482	88.33	1.58214	-3430.22	4622.96
6.35085	6.35085	30.25	1	-3429.2	4635.2
6.35085	6.35085	30.25	1	-3425.9	4404.2
21.8825	15.7665	258.94	1.38791	-3400.82	4133.95
12.7638	12.311	122.21	1.03678	-3399.75	4673.7
39.3926	26.5631	727.21	1.48298	-3378.35	4543.17
12.4033	7.18304	67.76	1.72675	-3381.45	4106.77
36.7774	16.31	389.62	2.2549	-3373.3	4363.76
32.1704	17.7135	424.71	1.81615	-3358.65	4218.65
60.0016	25.818	1111.99	2.32403	-3344.78	4623.67
12.1927	9.72387	91.96	1.25389	-3346.03	4075.27
32.3631	24.5103	614.68	1.32039	-3324.63	4568.81
7.62102	6.35085	36.3	1.2	-3329.65	4597.8
14.3935	8.71815	94.38	1.65098	-3300.74	4110.84
10.9511	9.52275	79.86	1.14999	-3291.25	4057.83
6.35085	6.35085	30.25	1	-3288.4	4141.3
53.8197	19.4069	615.89	2.77323	-3259.38	4057.66
7.62102	6.35085	36.3	1.2	-3275.75	4399.8
22.9208	21.3764	369.05	1.07225	-3257.74	4110.39
12.5468	7.53732	71.39	1.66463	-3238.43	4238.6
52.4322	30.9109	1043.02	1.69624	-3216.24	4373.44
31.8216	14.1684	303.71	2.24596	-3195.85	4444.61
35.2291	27.406	676.39	1.28545	-3185.14	4062.21
78.3658	31.7854	1798.06	2.46547	-3144.72	4443.19
47.088	19.9294	718.74	2.36274	-3153.65	4118.81
21.5022	8.99779	135.52	2.38972	-3140.89	4156.28
14.2135	10.0223	110.11	1.41819	-3135.65	4362.65
7.62102	6.35085	36.3	1.2	-3123.4	4177.05
16.2695	8.41426	102.85	1.93356	-3114.52	4350.86
51.0397	25.4136	831.27	2.00836	-3085.91	4478.22
25.3897	19.6229	376.31	1.29389	-3066.55	4324.45
23.0287	10.5676	175.45	2.17919	-3053.26	4359.78
46.2351	26.5645	840.95	1.74049	-3034.55	4605.34
68.994	31.0309	1122.88	2.2234	-3016.94	4531.94
82.9183	42.2079	2403.06	1.96452	-3013.27	4455.97
7.72615	7.25131	42.35	1.06548	-3039.17	4367.27
29.4983	14.4946	307.34	2.03513	-3020.67	4359.43
23.3123	17.356	285.56	1.34318	-2985.6	4367.4
35.8651	15.7241	387.2	2.28091	-2982.55	4640.58
7.62102	6.35085	36.3	1.2	-2979.3	4408.05
15.0827	10.4587	119.79	1.44212	-2233.8	4116.08
6.35085	6.35085	30.25	1	-2231.3	4304.1
8.82772	8.05488	54.45	1.09595	-2225.92	4449.3
6.35085	6.35085	30.25	1	-2222.5	4472.4
9.85397	9.61111	71.39	1.02527	-2210.68	4108.77
14.4331	8.74494	95.59	1.65045	-2176.87	4371.84
7.62102	6.35085	36.3	1.2	-2113.05	4341.5
15.3134	10.8765	128.26	1.40794	-1797.08	4056.49
30.615	13.2868	235.95	2.30416	-1756.7	4054.06
79.3574	37.1855	1956.57	2.1341	-900.114	4446.13
29.1252	27.9263	627.99	1.04293	-923.601	4307.85
16.7357	7.44572	90.75	2.2477	-927.565	4497.13
19.9212	19.177	298.87	1.03881	-921.846	4399.68
7.62102	6.35085	36.3	1.2	-917.9	4653.35
25.3928	9.83477	173.03	2.58194	-903.038	4667.69
21.469	16.4994	271.04	1.3012	-885.936	4202.42
8.83449	7.26866	48.4	1.21542	-891.913	4258.86
28.1875	18.817	396.88	1.49798	-882.787	4509.45
8.61472	7.38585	48.4	1.16638	-880.5	4247.59
54.9518	36.9513	1482.25	1.48714	-854.536	4658.73
6.35085	6.35085	30.25	1	-868.4	4254.6
44.4706	30.9499	804.65	1.43686	-850.671	4467.11
14.171	12.2829	135.52	1.15372	-850.849	4415.65
15.5072	11.8015	141.57	1.31401	-840.317	4072.97
17.6871	12.0044	160.93	1.47339	-829.917	4635.61
37.3557	25.3542	713.9	1.47335	-812.155	4559.37
7.62102	6.35085	36.3	1.2	-811.75	4645.1
70.9202	28.2673	1125.3	2.50892	-739.506	4494.74
10.0285	7.50624	56.87	1.33602	-765.468	4476.31
24.3568	15.5877	267.41	1.56257	-751.168	4314
51.733	35.1272	1157.97	1.47274	-719.9	4431.49
9.84523	7.28366	54.45	1.35169	-734.567	4222.09
18.3383	12.2771	171.82	1.49369	-731.752	4679.87
6.35085	6.35085	30.25	1	-714.4	4262.3
20.7923	14.7865	227.48	1.40617	-704.716	4463.71
36.0681	31.0409	815.54	1.16195	-689.578	4250.25
7.62102	6.35085	36.3	1.2	-658.3	4670.95
14.9709	14.037	157.3	1.06653	-653.316	4589.96
14.6878	8.06331	88.33	1.82156	-653.237	4681.72
14.6923	11.8607	135.52	1.23874	-637.626	4426.81
34.6323	14.8052	363	2.3392	-619.279	4494.16
22.7035	17.7924	266.2	1.27602	-613.47	4132.7
12.8242	10.0962	98.01	1.27021	-612.304	4160.88
44.3648	20.9409	687.28	2.11857	-591.339	4068.62
24.6265	16.8335	286.77	1.46295	-590.392	4649.82
9.86276	7.97139	60.5	1.23727	-583.39	4423.45
12.8056	11.2319	111.32	1.14012	-579.901	4439.59
40.6496	24.1109	678.81	1.68594	-570.296	4132.55
20.2231	10.5588	158.51	1.91529	-574.213	4668.85
31.3053	25.0903	597.74	1.24771	-552.595	4179.22
17.9023	10.9034	148.83	1.6419	-547.683	4677.57
8.89119	6.35085	42.35	1.4	-545	4078.6
26.4783	16.6967	331.54	1.58584	-537.561	4246.74
75.8039	19.8401	1103.52	3.82073	-512.1	4224.38
15.2262	12.5365	148.83	1.21455	-532.837	4497.62
29.2202	25.2127	549.34	1.15895	-521.951	4551.23
43.5584	17.4965	506.99	2.48955	-510.409	4270.88
20.3629	15.7514	244.42	1.29276	-518.905	4085.54
9.33941	7.43989	53.24	1.25532	-521.95	4067.53
53.5154	16.5841	614.68	3.22692	-507.444	4435.01
19.7845	16.2305	237.16	1.21897	-490.926	4552.62
23.0062	17.5485	304.92	1.31101	-488.717	4506.4
29.9004	12.0066	246.84	2.49032	-489.72	4068.73
33.9196	26.4765	687.28	1.28112	-469.917	4393.51
71.9275	44.6211	2290.53	1.61196	-435.246	4285.13
35.0283	12.3948	329.12	2.82604	-439.024	4676.92
148.695	42.7683	2141.7	3.47676	-427.726	4550.99
12.5149	8.36145	79.86	1.49674	-446.433	4363.08
35.4935	19.1756	521.51	1.85097	-428.456	4107.79
27.5475	23.5474	419.87	1.16987	-427.959	4475.96
7.62102	6.35085	36.3	1.2	-429.5	4439.95
39.371	22.9261	641.3	1.7173	-396.685	4629.61
30.8655	27.4136	646.14	1.12592	-396.317	4585.19
18.1369	9.75967	127.05	1.85835	-398.669	4105.34
19.1538	14.6974	215.38	1.30321	-393.058	4179.44
11.2852	7.52482	64.13	1.49974	-396.002	4151.28
24.6505	10.2474	181.5	2.40553	362.082	4652.29
9.95336	7.16861	54.45	1.38846	381.689	4196.91
33.7071	19.5963	492.47	1.72007	398.432	4665.52
26.5979	18.2573	347.27	1.45684	424.909	4066.26
105.34	26.8585	1823.47	3.92204	471.22	4420.98
47.7065	18.2923	526.35	2.60801	450.503	4263.87
13.4497	8.12808	82.28	1.65472	447.928	4191.85
38.8529	22.9177	623.15	1.69532	465.819	4582.72
64.0871	40.5602	1579.05	1.58005	483.77	4173.33
50.2555	28.3241	1059.96	1.7743	486.672	4474.75
58.57	19.5057	676.39	3.00271	491.141	4649.07
12.6561	8.15613	77.44	1.55173	487.213	4392.31
18.2181	16.1756	229.9	1.12627	510.508	4072.47
13.797	8.18656	84.7	1.68532	527.641	4495.15
15.1062	14.8911	175.45	1.01445	538.568	4123.62
20.6388	13.6103	216.59	1.51641	542.341	4143.88
12.8261	8.51436	82.28	1.50641	538.241	4682.14
56.8652	38.6084	1276.55	1.47287	579.047	4396.37
52.2456	15.7652	482.79	3.31398	578.913	4632.25
13.6655	10.3809	107.69	1.31641	565.493	4137.77
45.497	27.0499	941.38	1.68196	584.341	4082.01
92.2054	43.2901	2342.56	2.12994	606.152	4467.54
25.2886	22.981	444.07	1.10041	591.444	4673.63
21.7094	21.4303	364.21	1.01302	595.897	4242.45
18.6137	11.391	153.67	1.63406	597.164	4309.15
11.1595	7.40227	62.92	1.50758	599	4619.25
32.2337	30.4801	700.59	1.05753	618.162	4208.48
15.0109	12.2603	139.15	1.22435	634.076	4446.52
20.9654	15.769	256.52	1.32953	650.16	4602.58
14.7812	13.4477	154.88	1.09916	654.327	4207.51
7.72615	7.25131	42.35	1.06548	658.871	4493.93
16.9242	11.0399	136.73	1.533	665.029	4575.34
57.8346	22.1868	909.92	2.60671	710.486	4417.74
32.4245	17.7737	300.08	1.8243	701.109	4204.82
25.9166	10.0701	163.35	2.57363	698.766	4467.32
20.4354	18.5643	261.36	1.10079	702.639	4106.7
113.473	35.9665	2014.65	3.15496	732.024	4354.75
35.4115	19.0045	509.41	1.86333	724.682	4266.66
18.0892	11.0161	150.04	1.64207	731.302	4197.12
24.0262	15.9555	290.4	1.50582	736.06	4170.01
33.5464	21.3937	462.22	1.56805	740.209	4462.72
19.1027	19.0389	283.14	1.00335	738.827	4529.38
40.562	22.4007	620.73	1.81074	755.346	4286.86
15.3459	8.22005	93.17	1.86689	754.9	4147.1
27.4701	9.13449	176.66	3.00729	762.245	4217.77
35.8885	19.7549	513.04	1.81669	765.876	4410.07
16.5017	12.0105	148.83	1.37394	764.268	4125.53
6.35085	6.35085	30.25	1	760.7	4461.4
48.2723	26.916	937.75	1.79344	783.725	4539.97
12.5097	11.4396	111.32	1.09355	765.399	4087.4
19.6323	10.9619	157.3	1.79096	772.605	4156.12
10.0626	8.17549	62.92	1.23082	769.923	4264.39
11.2453	8.3021	70.18	1.35452	782.453	4204.8
50.1	43.4214	1199.11	1.15381	805.667	4451.01
22.3045	10.2608	154.88	2.17375	796.777	4396.37
17.0587	10.1757	129.47	1.67642	803.559	4091.95
11.1799	9.96783	85.91	1.1216	806.001	4071.89
69.3402	21.6501	947.43	3.20276	830.981	4514.27
15.7856	13.4591	158.51	1.17286	820.612	4407.27
19.9986	10.3765	151.25	1.92729	825.125	4222.68
17.0206	10.007	127.05	1.70088	833.059	4188.76
11.8554	11.1413	102.85	1.06409	833.986	4258.59
18.1481	17.1557	243.21	1.05784	837.897	4366.29
11.5996	8.60251	76.23	1.34839	853.292	4174.96
15.864	15.3295	189.97	1.03486	858.103	4426.63
31.8509	23.844	531.19	1.3358	864.912	4137.18
10.9787	10.4465	88.33	1.05095	862.804	4255.82
25.302	14.0812	268.62	1.79686	866.949	4541.71
35.5584	17.6257	454.96	2.01741	887.794	4213.34
31.765	18.0533	417.45	1.75951	897.11	4630.39
18.4107	16.0395	229.9	1.14783	900.695	4474.88
12.0272	10.3307	91.96	1.16422	900.096	4540.02
16.67	12.5859	160.93	1.32449	907.447	4064.9
111.926	53.3232	2302.63	2.09901	1678.7	4414.22
10.0255	7.35466	55.66	1.36316	1656.51	4570.97
23.6058	14.6513	238.37	1.61117	1668.01	4272.65
9.43178	7.15115	52.03	1.31892	1661.6	4288.7
8.8336	7.00302	47.19	1.2614	1678.72	4609.84
6.35085	6.35085	30.25	1	1681.4	4344.8
17.1583	14.68	191.18	1.16882	1696.23	4311.37
15.1623	9.43481	107.69	1.60706	1738.09	4466
37.3949	9.25331	227.48	4.04124	1754.36	4410.43
9.43178	7.15115	52.03	1.31892	1749.6	4429.5
46.1793	29.4514	988.57	1.56798	1772.8	4459.68
17.8601	10.1319	134.31	1.76277	1778.19	4428.75
46.0694	28.8597	886.93	1.59632	1832.5	4474.81
37.0689	26.9177	751.41	1.37712	1837.55	4064.28
15.8252	7.11588	78.65	2.22393	1828.04	4203.49
79.7215	18.6686	802.23	4.27036	1888.59	4413.22
22.8008	10.576	175.45	2.15589	1876.94	4197.55
45.295	19.823	677.6	2.28497	1885.44	4501.16
20.4627	9.49634	146.41	2.1548	1895.25	4389.76
38.0227	11.6817	337.59	3.25488	1904.55	4536.96
9.8113	8.43478	62.92	1.1632	1927.12	4105.87
58.097	34.1763	1347.94	1.69992	1955.11	4564.93
32.382	11.2372	274.67	2.88169	1950.4	4602.58
35.207	15.0347	393.25	2.34172	1942.35	4449.06
77.3632	36.1403	1981.98	2.14064	1981.94	4662.47
51.0518	22.8084	611.05	2.23829	1964.72	4483.46
64.0037	39.6915	1474.99	1.61253	1977.24	4090.66
42.1325	34.7236	1125.3	1.21337	1980.78	4428.76
54.0458	28.3721	883.3	1.90489	1992.18	4356.25
17.6196	16.1997	221.43	1.08765	1984	4268.48
33.277	28.9156	752.62	1.15083	1995.32	4530.27
16.2043	8.33459	95.59	1.94423	2010.23	4127.75
15.0541	13.7901	159.72	1.09166	2020.03	4644.51
21.4516	14.7707	233.53	1.45231	2031.49	4197.28
17.235	14.1461	187.55	1.21835	2031.43	4358.42
77.916	63.4688	2406.69	1.22763	2065.82	4565.17
8.61472	7.38585	48.4	1.16638	2037.11	4505.4
22.8904	17.9517	319.44	1.27511	2048.74	4457.81
7.62102	6.35085	36.3	1.2	2046.05	4671.5
52.1235	35.7639	1321.32	1.45743	2068.38	4373.86
20.0844	9.51183	142.78	2.11152	2058.05	4500.82
16.4238	11.7023	148.83	1.40346	2057.21	4621.21
57.6148	20.0422	680.02	2.87467	2075	4641.3
30.6644	24.9796	540.87	1.22758	2082.42	4484.61
10.1614	6.35085	48.4	1.6	2075.75	4196.3
47.7288	28.6719	888.14	1.66465	2104.28	4314.39
30.6071	16.9185	399.3	1.80909	2101.79	4147.16
9.95336	7.16861	54.45	1.38846	2100.99	4186.89
109.396	36.979	2088.46	2.95833	2156.01	4658.06
37.0526	22.7797	640.09	1.62657	2118.21	4173.05
6.35085	6.35085	30.25	1	2108.2	4488.9
43.425	36.8214	990.99	1.17934	2137.72	4595.02
46.2911	21.6455	683.65	2.1386	2129.98	4071.16
20.8479	13.3155	209.33	1.56568	2128.68	4115.59
35.7253	16.1903	434.39	2.20658	2136.35	4463.52
51.2798	24.461	738.1	2.09639	2164.16	4321.51
37.4526	19.2034	434.39	1.95031	2159.05	4379.73
8.89119	7.62102	50.82	1.16667	2149.45	4358
53.546	17.9153	672.76	2.98885	2170.63	4146.93
8.61472	7.38585	48.4	1.16638	2162.1	4180.49
40.4827	27.7494	849.42	1.45887	2177.96	4104.46
23.915	14.8	222.64	1.61588	2182.38	4426.14
32.711	27.6087	632.83	1.18481	2192.99	4556.92
17.9657	9.55663	129.47	1.87992	2189.9	4255.43
12.033	8.33813	76.23	1.44314	2193.49	4380.33
14.9406	12.6914	141.57	1.17722	2201.9	4160.42
8.7876	7.47	49.61	1.17638	2201.08	4439.32
53.7547	16.0007	580.8	3.35953	3008.66	4083.25
55.5475	38.4211	1493.14	1.44575	3190.06	4116.23
10.0942	6.78187	52.03	1.48842	3162.59	4621.51
13.425	10.3723	106.48	1.29431	3173.88	4613.3
24.8116	18.8125	349.69	1.31889	3178.69	4061.89
7.62102	6.35085	36.3	1.2	3189.5	4163.85
82.3486	37.7628	2012.23	2.18068	3221.13	4197.68
31.6642	22.9625	556.6	1.37895	3207.8	4277.03
18.6182	12.4392	173.03	1.49673	3211.75	4063.39
32.1585	21.0682	494.89	1.5264	3236.59	4320.9
8.89119	6.35085	42.35	1.4	3235.7	4356.9
21.9348	14.2332	223.85	1.5411	3295.27	4454.06
14.4865	12.8838	142.78	1.12439	3299.99	4636.28
23.0271	13.6391	217.8	1.68832	3322.29	4643.94
8.61472	7.38585	48.4	1.16638	3330.71	4076.4
56.8457	27.7676	1103.52	2.0472	3383.34	4583.69
26.1433	9.02739	179.08	2.896	3426.12	4373.42
7.62102	6.35085	36.3	1.2	3455.7	4342.05
15.0819	10.583	116.16	1.42511	3496.22	4582.56
53.8855	28.2854	865.15	1.90507	4277.24	4071.44
19.1053	11.7426	164.56	1.62701	4257.51	4168.52
6.35085	6.35085	30.25	1	4257.6	4061
10.1614	6.35085	48.4	1.6	4261.45	4669.3
11.2169	9.42926	79.86	1.18958	4272.2	4204.77
10.7652	8.23526	67.76	1.3072	4279.27	4681.05
26.5748	19.7038	306.13	1.34871	4292.28	4227.21
7.83592	6.86777	41.14	1.14097	4367.05	4684.15
7.83592	6.86777	41.14	1.14097	4414.35	4057.15
6.35085	6.35085	30.25	1	4431.4	4062.1
12.1946	11.0787	102.85	1.10072	4486.67	4662.75
7.72615	7.25131	42.35	1.06548	4540.93	4671.03
34.4328	14.543	317.02	2.36766	4662.3	4064.98
6.35085	6.35085	30.25	1	4682.2	4058.8
21.6764	11.9097	188.76	1.82006	4730.54	4104.14
20.5318	10.8562	165.77	1.89125	-4828.33	5543.05
55.1075	44.2376	1168.86	1.24572	-4814.94	5387.94
34.8356	16.8507	384.78	2.06731	-4816.62	5683.49
12.1883	9.07329	83.49	1.34331	-4822.64	5768.69
33.2314	27.1523	572.33	1.22389	-4801.17	5529.13
18.8692	9.52511	134.31	1.98099	-4802.49	5453.03
47.2023	27.2881	915.97	1.72977	-4782.03	5817.85
30.263	23.8933	533.61	1.26659	-4778.77	5499.47
6.35085	6.35085	30.25	1	-4782.2	5566.9
19.0198	16.1086	221.43	1.18072	-4767.92	5408.19
15.9487	11.5115	136.73	1.38547	-4768.59	5858.04
6.35085	6.35085	30.25	1	-4772.3	5906.8
15.692	10.0882	121	1.55548	-4750.35	5833.89
31.3919	22.2835	494.89	1.40875	-4740.13	5887.62
22.3612	7.17045	121	3.11852	-4733.16	5822.24
28.224	21.222	376.31	1.32994	-4717.43	5839.78
28.1892	19.4551	363	1.44893	-4707.45	5907.2
9.33941	7.43989	53.24	1.25532	-4708.45	5868.38
56.4105	35.7198	1252.35	1.57925	-4669.42	5710.99
23.3392	11.7852	180.29	1.98039	-4687.82	5498.63
14.6632	7.74653	85.91	1.89288	-4683.51	5737.65
8.83449	7.26866	48.4	1.21542	-4670.96	5933.61
29.4256	20.7276	452.54	1.41963	-4642.2	5388.54
59.8406	35.2987	1489.51	1.69527	-4606.94	5958.95
28.1178	11.2868	219.01	2.4912	-4618.75	5369.69
7.62102	7.62102	43.56	1	-4604.55	5399.15
10.0382	8.44668	64.13	1.18842	-4596.47	5458.75
37.2147	19.0007	473.11	1.95859	-4560.62	5474.08
23.7226	15.1818	278.3	1.56257	-4558.08	5398.35
8.8336	7.00302	47.19	1.2614	-4547.96	5383.68
18.0665	13.8508	188.76	1.30437	-4538.37	5623.02
14.9872	12.1804	141.57	1.23044	-4533.62	5539.21
6.35085	6.35085	30.25	1	-4536.9	5454.7
11.3991	7.77734	66.55	1.46568	-4530	5781.7
12.2398	9.00777	83.49	1.3588	-4525.07	5738.23
47.4828	34.0799	1200.32	1.39328	-4505.48	5631.72
9.63368	8.389	61.71	1.14837	-4518.8	5541.43
66.9246	30.4606	1375.77	2.19709	-4498.85	5404.21
23.7486	10.6994	192.39	2.21963	-4500.52	5793.77
17.2047	13.1292	169.4	1.31041	-4479.63	5461.38
11.3566	8.4123	73.81	1.35	-4475.71	5645.05
10.9757	8.50169	71.39	1.291	-4464.19	5725.17
7.62102	6.35085	36.3	1.2	-4464.3	5508.05
11.4315	6.35085	54.45	1.8	-4409.3	5789.1
6.35085	6.35085	30.25	1	-4403.8	5676.9
48.5337	31.0905	1010.35	1.56104	-4386.48	5774.3
6.35085	6.35085	30.25	1	-4397.2	5429.4
7.62102	6.35085	36.3	1.2	-4388.4	5366.15
7.62102	6.35085	36.3	1.2	-4382.35	5395.3
22.6361	16.5328	269.83	1.36916	-4370.82	5486.86
6.35085	6.35085	30.25	1	-4366.4	5576.8
6.35085	6.35085	30.25	1	-4364.2	5559.2
6.35085	6.35085	30.25	1	-4359.8	5768.2
54.1098	36.2437	1222.1	1.49294	-4335.33	5410.95
10.6237	10.3556	82.28	1.02589	-4345.79	5366.49
11.2852	7.52482	64.13	1.49974	-4343.38	5590.6
24.9837	19.5637	361.79	1.27704	-4334.57	5551.81
10.7676	9.161	73.81	1.17537	-4334.07	5843.9
10.2404	9.85993	76.23	1.03859	-4328.39	5488.31
7.83592	6.86777	41.14	1.14097	-4325.15	5591.65
6.35085	6.35085	30.25	1	-4322.4	5911.2
27.2999	23.7133	499.73	1.15125	-4308.68	5368.88
11.4026	7.12317	60.5	1.60077	-4311.73	5479.12
7.62102	6.35085	36.3	1.2	-4303.15	5817.7
6.35085	6.35085	30.25	1	-4279.5	5366.7
6.35085	6.35085	30.25	1	-4276.2	5790.2
7.62102	7.62102	43.56	1	-3532.05	5855.65
6.35085	6.35085	30.25	1	-3475.4	5482.2
10.4487	9.20873	72.6	1.13465	-3470.69	5586.35
42.8747	11.2423	313.39	3.81371	-3435.25	5598.6
31.4813	14.8205	256.52	2.12418	-3429.49	5510.05
24.5338	20.9182	395.67	1.17284	-3429.43	5474.85
59.2382	43.5517	1868.24	1.36018	-3404.56	5558.51
26.8237	10.9661	210.54	2.44605	-3414.84	5356.58
7.62102	6.35085	36.3	1.2	-3408.85	5610.9
15.6377	9.21682	110.11	1.69665	-3405.45	5640.84
31.6004	11.8862	262.57	2.65857	-3387.7	5350.44
33.6159	16.654	416.24	2.0185	-3384.26	5376.28
55.5612	39.6417	1410.86	1.40158	-3357.65	5621.95
73.4468	41.7946	2175.58	1.75733	-3350.88	5503.1
37.0525	22.3816	627.99	1.65548	-3356.32	5559
39.5407	20.165	577.17	1.96086	-3302.05	5514.52
13.2649	10.4594	105.27	1.26823	-3280.84	5977.6
11.4575	7.31195	64.13	1.56695	-3268.58	5778.14
17.236	12.6937	168.19	1.35784	-3240.57	5658.22
29.0259	17.9111	382.36	1.62055	-3213.84	5718.55
12.8649	8.36744	81.07	1.5375	-3211.86	5753.59
54.3503	23.7726	871.2	2.28626	-3193.1	5665.4
113.913	29.9908	2263.91	3.79827	-3167.69	5512.01
11.7277	10.5776	93.17	1.10873	-3203.34	5741.53
13.6043	9.91254	102.85	1.37243	-3197.04	5431.1
26.21	12.7992	249.26	2.04779	-3192.05	5702.55
43.7367	17.8038	555.39	2.45659	-3182.34	5780.41
44.3555	20.5826	625.57	2.155	-3154.11	5358.4
41.3806	18.2131	521.51	2.27203	-3121.16	5575.04
14.7779	10.1954	113.74	1.44947	-3080.89	5912.32
38.9799	21.0141	556.6	1.85494	-3055.9	5866.78
21.0492	8.14775	128.26	2.58344	-3054.21	5683.46
17.0386	11.5933	143.99	1.4697	-3042.73	5586.27
12.4401	8.36018	79.86	1.48802	-3035.17	5833.3
29.2613	23.0257	481.58	1.27081	-3022.91	5914.1
12.5704	10.482	99.22	1.19924	-3018.01	5844.9
68.5522	15.842	774.4	4.32725	-2988.54	5740.63
33.7349	16.6036	400.51	2.03178	-2988.36	5591.55
28.6176	16.2375	309.76	1.76244	-2226.01	5639.25
17.7707	11.2672	148.83	1.57721	-2202.54	5827.29
34.9307	14.9367	281.93	2.33859	-2188.93	5809.54
11.775	9.55537	84.7	1.23229	-2186.73	5828.59
31.669	24.2188	585.64	1.30762	-2152.55	5723.53
73.532	25.153	1314.06	2.92339	-2107.31	5364.62
7.72615	7.25131	42.35	1.06548	-2053.57	5675.33
11.9854	10.888	95.59	1.10079	-2046.04	5662.68
27.0337	12.9374	215.38	2.08957	-2039.63	5613.41
75.9689	20.2856	1141.03	3.74497	-1995.82	5361.28
11.2212	8.64407	73.81	1.29814	-2023.4	5620.8
48.6138	31.4913	1015.19	1.54372	-1885.8	5509.48
17.1838	7.93786	100.43	2.16479	-1895.35	5448.91
14.2623	9.4238	102.85	1.51343	-1891.96	5470.18
27.5619	16.1793	332.75	1.70353	-1838.14	5549.14
6.35085	6.35085	30.25	1	-1822.1	5555.9
48.537	28.4176	980.1	1.70799	-1795.23	5634.17
34.0577	15.5093	382.36	2.19595	-1791.31	5384.79
9.85601	9.53581	71.39	1.03358	-1786.4	5544.06
10.9486	7.79544	65.34	1.40448	-1778.61	5575.11
12.7902	11.2657	106.48	1.13532	-1769.64	5558.3
38.9632	25.1872	698.17	1.54694	-1750.4	5357.26
61.4378	49.4843	2113.87	1.24156	-1739.44	5620.93
6.35085	6.35085	30.25	1	-1760.5	5695.6
70.4658	42.2161	1707.31	1.66917	-1714.52	5743.18
30.0891	24.4786	562.65	1.2292	-1724	5385.65
17.1721	11.3537	147.62	1.51247	-1729.01	5676.65
58.2567	23.142	1035.76	2.51736	-1712.2	5799.57
6.35085	6.35085	30.25	1	-1727.5	5663.7
28.6091	20.187	425.92	1.4172	-1712.66	5354.47
30.9141	8.80171	185.13	3.51228	-1692.17	5838.2
13.1957	11.8673	119.79	1.11194	-1689.69	5650.17
6.35085	6.35085	30.25	1	-1683.5	5572.4
8.61472	7.38585	48.4	1.16638	-938.388	5362.3
21.1138	16.5519	240.79	1.27561	-932.46	5546.5
79.2371	31.7594	1615.35	2.49491	-908.684	5481.26
24.1371	10.0847	175.45	2.39343	-924.879	5931.55
8.89119	6.35085	42.35	1.4	-925.6	5357.9
30.8226	26.6509	634.04	1.15653	-876.297	5894.76
21.839	13.3286	214.17	1.63852	-872.427	5359.62
23.8131	18.834	347.27	1.26436	-861.49	5596.11
32.2382	21.2096	479.16	1.51999	-829.55	5448.21
7.72615	7.25131	42.35	1.06548	-808.529	5437.57
19.3916	11.836	174.24	1.63835	-692.476	5515.56
6.35085	6.35085	30.25	1	-673.7	5353.5
27.7151	17.7256	376.31	1.56356	-663.008	5639.5
22.1617	14.9384	243.21	1.48354	-654.475	5962.77
36.0797	29.3334	827.64	1.22999	-627.596	5514.36
64.1812	34.8881	1579.05	1.83963	-608.053	5935.98
15.861	14.0496	171.82	1.12893	-621.907	5638.06
14.0605	7.57071	81.07	1.85723	-603.399	5646.53
31.1751	26.4753	637.67	1.17752	-591.012	5487.08
46.2603	14.3707	425.92	3.21907	-590.641	5587.91
10.0382	8.44668	64.13	1.18842	-547.366	5495.75
6.35085	6.35085	30.25	1	-525.2	5643.9
32.5761	26.6275	675.18	1.2234	-498.682	5449.75
8.73862	8.30376	55.66	1.05237	-483.328	5492.17
76.7444	37.3246	1542.75	2.05614	-454.122	5378.33
6.35085	6.35085	30.25	1	-474.6	5421.7
43.218	22.9186	700.59	1.88572	-451.914	5452.69
24.8941	15.1505	278.3	1.64312	-424.995	5815.1
6.35085	6.35085	30.25	1	-425.1	5451.4
6.35085	6.35085	30.25	1	-420.7	5475.6
35.9132	30.5277	780.45	1.17641	-396.355	5449.36
59.9023	24.9203	847	2.40375	-395.747	5505.21
9.9304	7.35	55.66	1.35107	-392.65	5779.75
12.0375	10.3148	94.38	1.16701	-387.277	5885.15
7.62102	6.35085	36.3	1.2	-387.7	5633.45
14.529	9.11156	100.43	1.59457	-386.176	5812.61
8.89119	6.35085	42.35	1.4	358.1	5867.2
27.1611	19.9998	415.03	1.35807	375.052	5973.29
7.72615	7.25131	42.35	1.06548	366.429	5573.03
18.4758	12.3983	177.87	1.49018	373.859	5902.28
42.3194	31.4907	866.36	1.34387	456.674	5861.13
26.0638	17.5033	338.8	1.48908	459.909	5812.49
12.2396	8.58034	79.86	1.42648	471.217	5742.48
34.2133	30.7228	796.18	1.11361	566.853	5834.77
39.8949	28.4301	843.37	1.40326	597.516	5968.2
17.5593	10.9883	140.36	1.59801	605.79	5380.45
7.62102	6.35085	36.3	1.2	605.05	5349.1
27.0159	20.3249	412.61	1.3292	640.306	5731.55
98.0169	25.6196	1483.46	3.82586	678.362	5933.48
29.4038	19.9861	417.45	1.47121	714.567	5965.74
13.4496	8.08742	83.49	1.66303	737.106	5774.98
45.4092	21.2433	540.87	2.13758	785.899	5358.84
8.7876	7.47	49.61	1.17638	772.72	5383.68
17.0312	8.5742	111.32	1.98633	821.618	5621.29
88.6329	38.4423	2187.68	2.30561	856.786	5734.01
50.6301	43.9221	1136.19	1.15273	861.026	5585.12
119.562	39.9208	2023.12	2.99498	876.257	5402.17
18.9408	13.0781	175.45	1.44828	867.468	5678.17
26.1501	24.1009	488.84	1.08502	895.736	5624.11
31.8344	15.011	329.12	2.12074	899.421	5927.24
40.4861	23.7818	709.06	1.7024	899.015	5365.62
25.3368	12.4767	222.64	2.03073	905.081	5770.56
6.35085	6.35085	30.25	1	908.1	5676.9
55.4475	30.7993	953.48	1.80029	1676.49	5756.01
6.35085	6.35085	30.25	1	1664.9	5703.3
17.251	12.959	170.61	1.33119	1670.63	5691.22
136.847	26.9814	2486.55	5.0719	1712.58	5878.07
29.7062	17.6717	379.94	1.681	1720.46	5829.33
7.83592	6.86777	41.14	1.14097	1729.25	5809.45
19.4987	14.4012	216.59	1.35396	1762.35	5844.56
38.9832	25.3218	745.36	1.53951	1777.46	5893.68
28.6341	18.5535	383.57	1.54332	1786.52	5972.89
43.9502	16.9159	523.93	2.59816	1796.52	5355.38
30.6391	18.634	429.55	1.64426	1793.63	5836.49
50.1849	19.4914	745.36	2.57472	1830.44	5877.42
37.7052	28.8254	805.86	1.30805	1842.66	5967.54
35.9541	26.9773	648.56	1.33275	1912.55	5371.75
12.9972	9.61183	94.38	1.35221	1925.7	5979.24
17.4645	11.9124	157.3	1.46608	1943.54	5354.42
23.6325	11.2979	191.18	2.09176	2002.71	5354.58
15.7046	12.4743	147.62	1.25896	2027.28	5383.74
23.8533	22.872	417.45	1.0429	2071.62	5366.56
8.89119	6.35085	42.35	1.4	2144.5	5799
28.0904	21.0222	431.97	1.33623	2157.14	5605.51
75.6375	28.3631	1219.68	2.66676	2179.12	5396.48
21.4201	11.5032	170.61	1.8621	2170.17	5800.34
17.7167	12.2913	166.98	1.4414	2174.6	5514.22
35.8565	21.97	549.34	1.63207	2194.3	5809
47.9013	15.8683	513.04	3.01868	2193.86	5603.3
6.35085	6.35085	30.25	1	2189.6	5882.6
9.14784	8.05203	55.66	1.13609	2192.71	5900.01
12.3211	10.3149	94.38	1.19449	2199.2	5351.33
12.0704	11.5095	106.48	1.04874	2202.25	5535.49
12.5242	9.27462	85.91	1.35037	2205.93	5439.8
36.5323	11.5013	301.29	3.17635	2961.79	5480.12
70.858	44.3366	2009.81	1.59818	2978.43	5722.84
33.2603	27.2932	693.33	1.21863	2973.41	5530.38
115.793	36.5909	2446.62	3.16452	3007.91	5611.58
11.8796	9.32388	84.7	1.2741	2968.59	5348.46
20.1067	14.9225	229.9	1.34741	2984.43	5382.71
25.083	14.9138	285.56	1.68187	2990.51	5670.43
20.5544	16.0806	256.52	1.27821	3009.02	5397.94
22.1594	10.2516	174.24	2.16155	3015.59	5552.43
15.7594	15.1906	185.13	1.03745	3020.63	5652.65
59.3202	31.5753	1099.89	1.87869	3056.3	5368.07
8.83449	7.26866	48.4	1.21542	3072.76	5483.71
13.6741	12.1835	121	1.12235	3074.62	5618.31
49.7519	35.1665	1216.05	1.41475	3135.91	5470.09
8.89119	7.62102	50.82	1.16667	3131.75	5979.4
36.3622	23.6599	585.64	1.53687	3162.01	5604.15
13.3991	8.11238	83.49	1.65169	3173.99	5691.28
8.61472	7.38585	48.4	1.16638	3173.69	5626.3
24.566	12.9122	226.27	1.90255	3190.76	5659.75
12.6571	6.62284	62.92	1.91114	3192.14	5501.49
6.35085	6.35085	30.25	1	3196.1	5514.1
55.5823	13.7187	521.51	4.05158	3211.7	5548.01
28.9984	19.8215	435.6	1.46298	3220.72	5912.8
7.72615	7.25131	42.35	1.06548	3216.53	5612.63
29.7982	16.5309	381.15	1.80258	3232.71	5370.78
6.35085	6.35085	30.25	1	3235.7	5979.4
31.0624	23.459	559.02	1.32411	3283.43	5837.67
33.6761	29.8518	718.74	1.12811	3298.2	5731.66
56.4363	45.6764	1876.71	1.23557	3312.68	5462.84
13.6877	7.12271	73.81	1.9217	3318.36	5831.31
12.5949	6.77401	64.13	1.85929	3318.66	5369.61
6.35085	6.35085	30.25	1	3328.1	5351.3
11.3034	7.26351	61.71	1.55619	3332.31	5772.21
89.6265	28.3724	1732.72	3.15893	3361.06	5583.91
17.9472	8.77406	118.58	2.04549	3352.68	5472.37
16.9177	8.11456	99.22	2.08486	3351.72	5975.4
19.6393	11.7606	179.08	1.66993	3351.76	5861.42
19.5626	9.41851	139.15	2.07704	3355.74	5657.74
25.911	14.0137	278.3	1.84898	3362.03	5453.99
10.0451	6.99086	53.24	1.4369	3362.88	5963.55
69.0364	54.5841	2072.73	1.26477	3404.6	5377.36
9.85601	9.53581	71.39	1.03358	3391.3	5769.56
35.2079	15.2669	399.3	2.30616	3435.88	5595.75
74.9769	40.3887	1819.84	1.85638	3457.64	5506.91
7.72615	7.25131	42.35	1.06548	3458.37	5947.97
37.8187	14.2588	383.57	2.65231	4264.61	5934.76
24.8491	12.622	229.9	1.96871	4271.49	5888.68
44.0782	23.7361	672.76	1.85701	4386.24	5481.66
24.5625	16.9758	287.98	1.44691	4369.78	5885.63
7.72615	7.25131	42.35	1.06548	4372.63	5451.87
57.7797	20.353	872.41	2.83888	4406.34	5380.73
17.9672	11.9678	165.77	1.50129	4423.35	5456.76
19.2051	13.8522	197.23	1.38644	4456.18	5686.54
22.5424	13.4948	208.12	1.67045	4461.53	5420.04
6.35085	6.35085	30.25	1	4457.8	5958.5
22.6362	13.3106	214.17	1.70061	4470.11	5952.78
63.55	37.5779	1081.74	1.69115	4494.34	5678.34
52.3272	22.8258	703.01	2.29245	4495.59	5746.91
22.1043	14.5553	245.63	1.51865	4484.45	5927.06
40.6182	15.7498	476.74	2.57896	4491.87	5412.11
40.2013	18.1906	532.4	2.21001	4503.65	5357.42
6.35085	6.35085	30.25	1	4533.7	5569.1
18.9435	15.9348	216.59	1.18881	4542.5	5444.68
54.2787	31.7311	862.73	1.71058	4564.93	5578.25
65.8937	35.5591	1431.43	1.85308	4591.89	5646.49
28.0504	9.71429	173.03	2.88754	4582.28	5837.49
48.5774	41.4172	1237.83	1.17288	4626.61	5697.53
30.5608	18.6782	379.94	1.63617	4612.82	5860.58
56.9226	37.4661	1247.51	1.51931	4661.56	5649.9
16.1007	9.44742	113.74	1.70424	4645.75	5884.58
6.35085	6.35085	30.25	1	4649.2	5724.2
81.3115	46.4285	1790.8	1.75133	4690.85	5693.43
27.9758	14.1363	273.46	1.979	4679.38	5364.39
17.2773	10.9399	142.78	1.57929	4672.98	5556.49
12.7651	6.48022	61.71	1.96985	4671.8	5763.26
20.0546	15.3951	234.74	1.30266	4682.56	5812.36
63.3728	27.6264	1079.32	2.29393	4780.7	5722.91
11.0803	7.3303	61.71	1.51157	4754.09	5553.76
19.5897	11.9837	175.45	1.63469	4772.51	5757.19
12.2802	10.6359	99.22	1.1546	4786.32	5591.45
6.35085	6.35085	30.25	1	4791.1	5763.8
9.06796	8.31658	56.87	1.09035	-4827.44	7195.88
15.2134	6.86483	77.44	2.21613	-3528.96	7235.31
56.7862	44.6785	1739.98	1.271	-3508.11	6771.31
25.0739	20.729	387.2	1.2096	-3520.14	6858.74
7.83592	6.86777	41.14	1.14097	-3528.75	7033.75
8.89119	6.35085	42.35	1.4	-3523.8	6644.9
46.321	16.7616	529.98	2.76351	-3511.5	7028.5
7.83592	6.86777	41.14	1.14097	-3475.95	6744.45
34.5437	14.4435	342.43	2.39165	-3469.58	6830.12
62.6329	35.7112	1477.41	1.75387	-3438.18	6766.39
25.1441	17.076	303.71	1.47248	-3397.3	6840.1
28.162	17.5191	363	1.60751	-3391.18	6752.84
16.3774	11.6805	145.2	1.40212	-3363.94	6845.69
20.0413	14.8712	221.43	1.34766	-3282.75	6722.31
6.35085	6.35085	30.25	1	-3246.6	6683.4
34.2356	23.8026	614.68	1.43831	-3214.19	6760.87
44.069	34.0472	1147.08	1.29435	-3193.18	6672.05
24.2866	10.8887	181.5	2.23045	-3195.24	6730.91
20.8872	15.4216	243.21	1.35442	-3107.93	6868.61
43.6687	23.7096	681.23	1.84182	-3081.4	7139.65
11.2149	8.0606	66.55	1.39132	-3073.9	6791.9
45.0424	23.8569	657.03	1.88802	-3053.3	7173.26
41.1337	12.4788	307.34	3.2963	-3046.32	7086.16
22.4701	11.6424	175.45	1.93002	-3048.78	6669.31
12.1168	11.4887	106.48	1.05466	-3052.57	7246.43
24.3438	6.72551	119.79	3.61963	-3045.11	7108.29
6.35085	6.35085	30.25	1	-3025.5	6658.1
19.2027	12.4272	182.71	1.54522	-3020.17	7127.57
22.6423	13.493	222.64	1.67807	-3012.72	6926.1
29.4962	14.4679	326.7	2.03874	-3003.06	7099.11
20.4412	10.9065	165.77	1.87422	-3006.25	7037.95
22.177	11.0444	187.55	2.00799	-3001.33	7068.9
21.9389	12.6415	188.76	1.73547	-3003.92	6976.43
14.2155	9.31106	101.64	1.52673	-2990.64	6657.55
23.0887	22.91	412.61	1.0078	-2219.14	7027.47
35.6939	23.189	641.3	1.53926	-2201.79	7124.18
12.7396	7.64763	75.02	1.66583	-2181.73	6969.42
35.3851	9.52006	225.06	3.71689	-2167.48	7056.68
15.2629	10.6236	121	1.43669	-2165.97	6976.12
12.5314	8.11212	77.44	1.54477	-2140.55	6911.1
6.35085	6.35085	30.25	1	-2142.2	6988.1
57.6235	30.0318	1007.93	1.91875	-2108.87	7012.83
15.1123	10.3339	121	1.46241	-2116.46	6923.98
50.2201	20.9725	726	2.39457	-2088.71	6944.19
35.8881	17.7061	469.48	2.02688	-2078.57	6865.65
24.2144	22.0966	400.51	1.09584	-2037.61	7056.22
34.2605	17.4818	439.23	1.95978	-2013.49	6825.02
48.8739	18.3286	589.27	2.66654	-2006.49	6863.72
20.8571	19.4263	315.81	1.07365	-1998.8	6998.43
12.4485	8.18081	77.44	1.52168	-1998.86	7080.69
44.3323	17.4327	473.11	2.54306	-1961.75	7021.73
55.5655	36.0041	1259.61	1.54331	-1923.58	6716.54
32.4076	12.3956	249.26	2.61444	-1927.9	6954.22
33.1601	16.3628	415.03	2.02655	-1879.93	7239.56
23.0447	20.7978	371.47	1.10804	-1880.46	7155.09
10.8243	10.6543	88.33	1.01596	-1862.92	6669.4
15.1279	10.0553	117.37	1.50447	-1855.37	7131.11
12.4772	8.04465	73.81	1.55099	-1854.11	7242.15
10.0382	8.44668	64.13	1.18842	-1839.87	7093.35
68.7677	43.0282	1268.08	1.5982	-1800.86	6971.46
19.2648	11.0236	154.88	1.7476	-1811.14	6721.44
15.6787	9.04527	108.9	1.73336	-1788.21	6728.88
122.617	30.2456	1752.08	4.05406	-1729.75	6674.3
33.5241	14.2755	360.58	2.34837	-1767.61	7069.3
10.1669	9.14178	71.39	1.11214	-1769.9	7176.57
7.62102	6.35085	36.3	1.2	-1763.25	6926.5
85.3229	20.5977	1276.55	4.14236	-1731.19	7254.57
23.1384	15.7919	278.3	1.46521	-1754.01	6730.54
64.1906	25.9757	1205.16	2.47117	-1729.95	7185.48
9.62612	8.46388	61.71	1.13732	-1748.9	7085.72
25.3683	17.4968	338.8	1.44988	-1718.5	6900.83
22.9768	17.8328	273.46	1.28846	-1709.36	6949.73
100.632	27.1928	1700.05	3.70069	-1696.86	6833.24
34.6674	16.2901	377.52	2.12814	-1704.42	6978.75
18.4392	13.1735	183.92	1.39973	-1701.97	6647.24
24.6699	13.8197	238.37	1.78512	-1694.62	6714.18
27.2631	14.1044	277.09	1.93295	-1690.72	7015.17
20.5498	14.298	211.75	1.43725	-1687.1	7207.67
37.6944	19.3089	543.29	1.95218	-932.423	6927.31
24.1798	15.278	278.3	1.58265	-932.1	7134.29
50.4098	32.8965	1128.93	1.53237	-924.874	6787.3
14.2497	12.6595	137.94	1.12561	-935.027	7269.18
93.3673	31.1655	1664.96	2.99586	-893.836	6872.46
32.1447	23.3592	559.02	1.3761	-894.507	7138.9
29.2159	17.1366	344.85	1.70488	-884.306	7269.76
15.5077	12.2649	146.41	1.2644	-891.982	6738.73
23.6972	22.4674	411.4	1.05474	-886.068	6818.96
7.62102	6.35085	36.3	1.2	-879.95	6644.9
7.72615	7.25131	42.35	1.06548	-879.871	6982.13
30.789	20.047	429.55	1.53584	-851.965	6682.99
19.4232	12.6922	189.97	1.53033	-851.122	6984.72
49.5426	28.5299	1087.79	1.73651	-829.293	6841.59
7.62102	6.35085	36.3	1.2	-833.2	7269.15
46.2619	39.0006	1205.16	1.18618	-799.003	7007.18
89.1835	36.8303	2101.77	2.42147	-788.984	6912.34
17.9378	9.36684	114.95	1.91503	-800.64	7267.94
35.4021	18.2592	465.85	1.93887	-770.389	7135.6
54.897	13.1147	499.73	4.18591	-746.532	7160.87
52.304	21.1729	740.52	2.47033	-745.664	7243.26
75.8348	42.4732	2031.59	1.78548	-731.705	6969.15
11.4031	8.01851	67.76	1.42209	-752.527	7019.65
6.35085	6.35085	30.25	1	-745.2	6824.2
58.6868	23.0021	1022.45	2.55137	-717.265	7093.62
28.9131	21.3461	433.18	1.35449	-723.636	6730.19
41.7537	33.0917	1041.81	1.26176	-717.215	7025.94
67.7948	33.179	1265.66	2.0433	-684.053	6681.05
7.62102	6.35085	36.3	1.2	-708.35	6915.5
39.9096	23.2086	665.5	1.7196	-695.812	7195.34
52.3962	29.0331	984.94	1.8047	-686.697	7251
29.5524	17.4133	396.88	1.69712	-687.158	7001.02
7.72615	7.25131	42.35	1.06548	-688.471	6906.23
23.0415	16.5104	294.03	1.39558	-678.086	6850.28
32.29	26.7014	636.46	1.2093	-667.51	7103.89
41.22	27.0825	770.77	1.52201	-666.221	6889.28
36.6307	24.2331	682.44	1.5116	-664.176	6766.88
14.0295	7.01475	72.6	2	-672.325	6965.28
28.7771	16.8533	337.59	1.7075	-662.917	7201.4
100.299	31.1662	1998.92	3.21819	-622.794	6945.88
27.3833	25.5922	548.13	1.06999	-631.47	6655.97
40.5864	19.2618	499.73	2.1071	-633.666	6709.4
82.2025	35.2663	1409.65	2.33091	-600.746	6847.27
13.8045	9.58924	101.64	1.43958	-623.663	6986.87
93.5143	31.814	1542.75	2.93941	-605.948	7102.2
13.1533	10.4852	105.27	1.25446	-618.498	7000.91
18.6251	15.7359	212.96	1.18361	-606.625	6753.04
7.62102	6.35085	36.3	1.2	-598.35	7002.4
38.9933	27.3055	793.76	1.42804	-578.297	7187.72
26.4774	13.4004	268.62	1.97586	-576.875	6891.11
48.5021	26.8202	942.59	1.80841	-559.765	6787.18
55.9601	28.8602	1030.92	1.93901	-545.679	6728.87
34.2342	26.9549	689.7	1.27006	-543.522	6855.88
22.5145	9.24688	145.2	2.43483	-550.152	6979.03
14.2969	9.0286	96.8	1.58351	-550.088	6827.95
29.7456	16.4332	340.01	1.81009	-538.866	6948.97
39.3173	36.9236	1058.75	1.06483	-511.97	7098.88
48.7162	47.0092	1696.42	1.03631	-504.201	7009.8
11.8925	9.61335	85.91	1.23709	-525.897	7076.27
78.1465	34.4771	1579.05	2.26662	-505.306	6902.81
23.1481	19.6276	350.9	1.17937	-514.792	6818.89
6.35085	6.35085	30.25	1	-521.9	6866
8.83449	7.26866	48.4	1.21542	-515.713	6714.34
10.3892	9.38678	73.81	1.10679	-507.979	6703.92
59.9117	30.8409	1105.94	1.94261	-464.281	6715.58
24.5145	19.0438	356.95	1.28727	-476.412	7073.92
29.57	16.1358	353.32	1.83257	-466.987	6852.34
43.7334	22.9812	764.72	1.90301	-449.798	7146.19
36.9838	28.7194	756.25	1.28777	-441.619	6816.22
12.3823	7.46397	70.18	1.65895	-439.855	7268.05
10.159	7.96253	61.71	1.27585	-438.473	6934.91
32.6714	27.1349	693.33	1.20404	-416.004	6868.56
48.8618	24.8769	767.14	1.96414	-399.751	6938.66
54.5192	34.4558	1383.03	1.5823	-402.106	7084.49
57.5252	25.9824	999.46	2.21401	-399.981	6673.59
21.5714	20.9608	342.43	1.02913	-404.204	7233.06
24.6488	22.9708	404.14	1.07305	-397.923	7014.15
7.62102	6.35085	36.3	1.2	-395.4	7248.25
19.8408	14.8673	227.48	1.33453	-389.672	6846.87
8.83449	7.26866	48.4	1.21542	358.788	6851.56
78.2276	40.2402	2341.35	1.94402	383.394	6767.51
6.35085	6.35085	30.25	1	361.4	6859.4
11.5507	8.56845	76.23	1.34805	365.643	6942.32
15.7977	8.18066	99.22	1.9311	365.773	6649.34
16.5576	9.80567	121	1.68857	370.893	6807.65
16.873	10.3347	133.1	1.63265	368.96	6711.89
24.5614	10.3355	186.34	2.37641	377.357	6663.77
85.536	48.6515	2384.91	1.75814	414.901	7251.58
10.0285	7.50624	56.87	1.33602	381.668	6871.01
15.7233	9.21253	108.9	1.70673	434.183	7094.2
13.2863	8.91104	89.54	1.49099	445.372	6660.46
86.0856	36.3842	1754.5	2.36602	466.609	6710.93
8.98146	8.55894	58.08	1.04937	463.631	6991.33
77.4307	50.3593	1535.49	1.53757	511.639	7137.32
7.62102	6.35085	36.3	1.2	520.9	7252.65
33.4859	16.7791	393.25	1.99569	540.798	6964.77
15.3464	6.97177	78.65	2.20123	536.046	7241.35
52.1016	20.8367	817.96	2.50047	555.945	7268.88
7.72615	7.25131	42.35	1.06548	545.571	6904.97
12.4371	8.49358	79.86	1.46429	549.317	7228.7
37.7868	24.2832	711.48	1.55609	577.685	7125.63
29.6772	12.0311	226.27	2.46672	592.424	7035.54
12.7984	11.5726	112.53	1.10593	588.769	7252.98
54.7594	40.3754	1254.77	1.35625	610.578	6958.48
63.1954	32.9298	1570.58	1.9191	610.133	6822.93
91.2889	31.5378	1934.79	2.89459	637.625	6703.72
23.215	17.5895	315.81	1.31982	612.2	7271.33
40.707	29.5779	717.53	1.37626	634.261	6658.06
12.4298	8.72098	82.28	1.42528	617.15	7041
8.89119	6.35085	42.35	1.4	624.3	6919.9
10.1656	7.72059	60.5	1.31669	627.05	7137.7
40.8068	37.1123	899.03	1.09955	645.927	6874.04
7.62102	6.35085	36.3	1.2	634.2	7050.25
28.5702	12.2087	256.52	2.34015	676.363	6862.09
84.4356	25.1239	1095.05	3.36076	715.673	6886.37
30.9012	18.0128	408.98	1.71551	705.72	6700.29
18.0997	11.5154	153.67	1.57178	701.127	7066.1
6.35085	6.35085	30.25	1	715.6	7017.8
9.91256	8.17676	61.71	1.21228	736.888	6866.06
15.435	11.5619	139.15	1.33499	751.929	6726.4
27.5969	17.4932	340.01	1.57758	763.194	7156.99
18.1295	10.7198	143.99	1.69121	761.375	7251.16
20.9991	17.4649	278.3	1.20236	766.071	6699.84
22.3403	15.2081	260.15	1.46897	777.655	7262.07
8.89119	7.62102	50.82	1.16667	774.45	6735.1
7.62102	6.35085	36.3	1.2	788.2	7024.95
34.0813	26.0697	677.6	1.30732	820.648	6680.44
53.256	22.8057	782.87	2.3352	816.134	7034.99
80.6791	34.0401	2009.81	2.37012	845.474	7222
57.4815	19.0375	746.57	3.01937	851.096	6720.97
76.6581	38.9745	2084.83	1.96688	857.097	6897.02
7.62102	6.35085	36.3	1.2	841.55	6671.3
9.71275	9.34187	68.97	1.0397	847.002	7026.89
8.83449	7.26866	48.4	1.21542	857.088	7089.16
21.9218	17.4134	295.24	1.25891	872.724	6944.67
11.957	8.99167	82.28	1.32978	879.726	7024.09
39.7093	28.1291	769.56	1.41168	894.954	7181.41
13.0236	10.6103	102.85	1.22745	898.769	6649.22
19.7488	17.3294	267.41	1.13961	903.561	7007.39
9.96063	7.77954	59.29	1.28036	909.245	7257.08
11.1252	7.19454	60.5	1.54633	1654.67	6728.61
24.8124	14.8633	252.89	1.66938	1658.58	7125.14
6.35085	6.35085	30.25	1	1656.1	6743.9
34.9993	16.4632	406.56	2.12591	1677.32	7176.67
54.5298	29.0177	1098.68	1.87919	1686.13	6663.97
73.9098	36.6176	1747.24	2.01842	1697.62	7130.32
70.9189	28.9044	1151.92	2.45357	1700.28	7245.92
96.649	26.0402	1327.37	3.71153	1781.51	7232.48
17.1404	10.4171	136.73	1.6454	1754.08	7096.01
19.2549	10.0495	146.41	1.91599	1770.69	6728.18
10.159	7.96253	61.71	1.27585	1770.67	6652.21
24.6424	19.5566	348.48	1.26005	1806.51	7168.42
63.2591	38.2774	1719.41	1.65265	1976.5	7092.37
50.0874	29.6394	1128.93	1.6899	2156.3	7177.47
12.6201	8.53476	82.28	1.47867	2152.51	6646.26
24.646	23.4008	451.33	1.05321	2183.81	7097.24
8.61472	7.38585	48.4	1.16638	2206.1	7238.49
44.3404	34.3673	1141.03	1.29019	2969.56	7221
10.1614	6.35085	48.4	1.6	2957.95	6787.9
60.3867	17.3549	552.97	3.47951	2978.83	7157.1
11.1252	7.19454	60.5	1.54633	2963.89	6802.97
16.5122	6.35085	78.65	2.6	2972.8	6786.8
51.9167	35.0065	896.61	1.48306	2993.86	6738.82
13.9719	6.35085	66.55	2.2	2979.4	6804.4
55.3517	29.3043	1045.44	1.88886	3003.79	7109.36
54.4671	37.8938	1391.5	1.43736	3034.09	6663.76
29.5936	14.996	287.98	1.97343	3019.93	7145.58
77.3607	32.0224	1605.67	2.41583	3046.12	6968.56
44.4248	36.3342	1160.39	1.22267	3042.68	7171.84
46.4642	40.7947	1430.22	1.13898	3042.48	7241.45
13.0211	10.6247	104.06	1.22555	3030.92	6744.33
9.33941	7.43989	53.24	1.25532	3030.07	7072.85
46.2305	26.083	911.13	1.77244	3050.94	7089.85
90.6967	19.0938	1038.18	4.75006	3092.79	6844.39
20.374	10.3643	156.09	1.96579	3082.34	6700.78
18.1026	8.30927	112.53	2.1786	3111.59	7261.12
18.7535	12.811	182.71	1.46385	3115.8	6892.41
22.6763	12.0205	193.6	1.88647	3118.03	6670.99
24.9653	10.8398	208.12	2.30311	3129.44	6930.06
9.79407	8.20117	61.71	1.19423	3159.3	6959.33
7.62102	6.35085	36.3	1.2	3172.45	6650.4
28.1012	23.9034	515.46	1.17561	3185.28	6999.05
17.9257	7.22116	96.8	2.48238	3193.24	7223.91
10.0255	7.35466	55.66	1.36316	3192.39	7061.13
46.165	30.8821	1098.68	1.49488	3222.47	7248.14
37.4875	23.5438	657.03	1.59225	3227	7076.45
6.35085	6.35085	30.25	1	3221.4	6653.7
17.7824	6.35085	84.7	2.8	3227.45	7038.7
41.9108	18.0148	537.24	2.32647	3247.32	6656.87
10.3696	7.27992	58.08	1.42442	3250	6831.35
6.35085	6.35085	30.25	1	3250	6741.7
13.9673	9.62068	100.43	1.4518	3255.3	7066.52
58.1897	27.1541	1003.09	2.14294	3279.54	7101.34
8.89119	7.62102	50.82	1.16667	3264.85	6906.7
38.1638	34.8453	1040.6	1.09523	3280.75	7159.25
6.35085	6.35085	30.25	1	3268.7	6852.8
32.2267	31.171	774.4	1.03387	3286.97	6926.26
39.7981	19.7441	580.8	2.0157	3281.17	6660.14
20.9325	14.2146	214.17	1.4726	3304.3	6855.25
51.9941	24.0906	935.33	2.15827	3338.05	7225.22
37.6263	30.8002	889.35	1.22163	3338.19	6743.85
13.9693	11.7361	124.63	1.19028	3336.03	6807.63
15.242	6.35085	72.6	2.4	3337.45	7266.4
81.3753	20.9875	1138.61	3.87733	3349.26	7151.49
79.1445	45.2763	2359.5	1.74804	3376.23	6916.42
8.89119	6.35085	42.35	1.4	3351.2	6784.6
27.7996	22.7421	485.21	1.22238	3371.07	7062.94
12.7137	7.06465	66.55	1.79962	3387.2	7177.6
49.7043	25.8192	854.26	1.92509	3400.23	6850.6
39.8567	23.3882	667.92	1.70414	3410.32	7157.5
6.35085	6.35085	30.25	1	3401.8	7057.4
93.3911	28.6473	1807.74	3.26003	3455.38	6875.87
27.1747	21.1311	410.19	1.28601	3477.78	7149.01
10.0285	7.50624	56.87	1.33602	3473.93	6772.01
30.5317	16.8059	333.96	1.81673	3486.76	7183.08
33.703	18.4633	416.24	1.8254	3490.07	6999.25
37.5372	23.4001	667.92	1.60415	3495.15	6832.72
30.9721	14.4126	317.02	2.14896	3495.95	7265.06
30.7307	17.2243	364.21	1.78415	3498.93	6756.49
11.4315	7.62102	65.34	1.5	3504.65	6787.9
27.1619	23.8202	405.35	1.14029	4256.64	6977.17
21.8006	10.2798	163.35	2.12072	4264.61	7120.99
64.6873	42.0197	1637.13	1.53945	4307.48	6842.35
69.7337	22.5841	689.7	3.08774	4309.83	6955.2
8.65645	8.63821	56.87	1.00211	4286.34	7153.1
6.35085	6.35085	30.25	1	4292.8	6728.5
35.6506	25.5467	596.53	1.39551	4308.24	6666.8
22.5361	13.8603	226.27	1.62594	4304.16	6890.28
87.6464	24.8082	1165.23	3.53296	4330.21	6694.47
8.7876	7.47	49.61	1.17638	4302.62	6971.12
24.4862	15.3666	251.68	1.59347	4316.81	6788.97
62.7526	33.8842	1234.2	1.85197	4354.95	7213.52
32.3776	24.338	598.95	1.33033	4344.93	7267.09
11.6279	8.41373	75.02	1.38201	4344.54	6846.79
21.0171	18.675	304.92	1.12541	4352.02	7005.12
13.8751	12.1987	130.68	1.13743	4357.7	6740.28
31.3106	25.9098	632.83	1.20845	4368.01	7073.55
44.5504	17.2071	560.23	2.58908	4384.02	6720.77
14.1332	9.4503	100.43	1.49553	4373.91	6666.79
32.4897	18.7296	427.13	1.73467	4377.86	6980.55
20.9706	10.7013	171.82	1.95963	4381.83	7120.22
31.8013	12.9284	315.81	2.4598	4390.26	7258.57
55.2067	25.4352	1049.07	2.17049	4408	6887.82
25.4951	14.1637	252.89	1.80002	4402.04	6947.02
7.72615	7.25131	42.35	1.06548	4396.67	7152.63
47.354	46.2346	1663.75	1.02421	4430.26	7003.34
30.7355	25.5717	584.43	1.20193	4432.67	6721.71
65.4029	26.1433	961.95	2.5017	4446.94	6839.63
91.9149	32.9594	1706.1	2.78874	4475.87	7241.37
17.4835	13.4485	181.5	1.30004	4451.43	6744.83
68.5386	44.8652	1758.13	1.52766	4482.1	6921.8
34.5393	13.3413	346.06	2.58889	4463.46	7067.97
24.7034	11.6492	209.33	2.12061	4465.2	7162.4
28.6224	18.8595	416.24	1.51766	4473.47	6689.29
12.8596	8.14145	78.65	1.57952	4472.27	6858.13
21.038	15.9955	257.73	1.31524	4479.4	7006.65
8.8336	7.00302	47.19	1.2614	4476.02	6872.54
25.4139	19.3741	370.26	1.31175	4487.92	7153.85
74.9402	35.1536	1852.51	2.13179	4513.31	7093.92
20.0259	16.37	252.89	1.22333	4489.88	6665.1
7.72615	7.25131	42.35	1.06548	4488.13	6759.77
6.35085	6.35085	30.25	1	4488.6	6877
61.1158	44.4002	1867.03	1.37648	4526.37	6984.87
47.8306	27.4421	884.51	1.74296	4513.21	7194.94
16.7619	12.683	163.35	1.3216	4505.74	6954.51
8.736	8.40234	55.66	1.03971	4508.59	7138.73
87.1221	25.558	1482.25	3.4088	4563.87	7263.62
16.7663	13.9612	182.71	1.20092	4534.25	6749.37
17.274	13.6332	177.87	1.26706	4540.02	7226.25
6.35085	6.35085	30.25	1	4545.8	7146.5
18.4159	11.5149	162.14	1.59931	4559.73	6881.88
37.0316	15.9923	347.27	2.31559	4571.18	7218.76
14.2605	13.3108	146.41	1.07135	4576.76	6995.02
16.0452	10.6403	128.26	1.50796	4581.74	6655.31
14.4894	9.61794	100.43	1.5065	4585.43	6760.78
28.989	14.1082	298.87	2.05476	4596.24	6674.05
34.4953	23.0331	613.47	1.49764	4596.7	7166.7
16.0147	8.33862	100.43	1.92055	4589.88	7239.36
7.72615	7.25131	42.35	1.06548	4590.27	6788.37
23.628	17.2419	314.6	1.37038	4605.43	6882.63
25.1164	10.581	183.92	2.37373	4613.44	7036.23
20.9143	13.7449	217.8	1.52161	4614.36	6813.25
21.9585	16.1451	266.2	1.36007	4624.25	6753.81
7.62102	6.35085	36.3	1.2	4621.7	7082.15
68.0257	31.6337	982.52	2.15042	4656.53	6783.78
43.6984	25.3869	802.23	1.7213	4647.79	6993.57
78.8176	21.9656	1275.34	3.58823	4652.92	6843.15
13.2653	12.1336	123.42	1.09327	4657.43	7137.4
15.9552	14.9028	185.13	1.07061	4661.82	7072.66
17.4482	16.1641	219.01	1.07944	4696.07	6863.61
14.4153	10.1574	112.53	1.4192	4692.88	7082.38
64.8605	26.6937	971.63	2.42981	4722.72	7107.25
23.0291	13.2552	223.85	1.73736	4728.19	6966.58
34.811	15.6046	381.15	2.23081	4734.82	6852.94
22.1227	11.2418	186.34	1.96789	4738.92	7206.34
63.1813	34.0835	1282.6	1.85372	4760.12	7249.79
65.0139	30.9046	1133.77	2.10369	4763.18	6881.94
19.8119	10.3599	156.09	1.91237	4758.36	7014.36
37.2934	12.9975	356.95	2.86929	4765.96	7138.74
21.6937	13.8979	202.07	1.56093	4766.99	7190.17
44.4463	28.6451	918.39	1.55162	4782.52	7083.99
35.0081	8.86166	235.95	3.95051	4770.37	6919.33
44.3388	17.7096	550.55	2.50366	4783.51	6797.21
50.4452	19.2651	546.92	2.61848	4792.3	7006.77
29.8243	14.6099	324.28	2.04138	4796.94	7135.51
7.62102	6.35085	36.3	1.2	-4654.6	7944.55
7.62102	6.35085	36.3	1.2	-4276.2	8019.35
87.8391	32.3037	1756.92	2.71917	-2192.37	8253.21
12.273	7.5895	70.18	1.6171	-2195.51	8195.98
14.1039	10.1658	110.11	1.38738	-2154.96	8226.53
39.1506	34.6037	683.65	1.1314	-2126.73	8288.56
25.5054	15.4199	269.83	1.65406	-2031.21	8034.08
77.4101	44.4235	2364.34	1.74255	-1970.47	8042.99
12.5949	6.77401	64.13	1.85929	-2001.86	8341.49
87.0479	22.0868	1228.15	3.94116	-1966.22	8116.94
25.0751	18.1705	348.48	1.37999	-1964.09	8389.16
12.2369	9.22412	87.12	1.32662	-1951.24	8492.35
129.783	27.2505	2194.94	4.76259	-1869.43	8259.96
7.72615	7.25131	42.35	1.06548	-1917.17	7979.83
7.62102	6.35085	36.3	1.2	-1916.7	8151.35
64.5742	21.074	843.37	3.06417	-1882.1	7997.61
56.978	17.2951	721.16	3.29447	-1872.81	8510.05
118.782	23.2294	1954.15	5.11344	-1831.46	8196.7
31.5032	11.6227	262.57	2.71049	-1860.48	8077.29
72.2731	20.7837	1038.18	3.4774	-1839.44	8452.05
22.6674	10.4583	175.45	2.1674	-1839.2	8340.2
6.35085	6.35085	30.25	1	-1828.7	8496.2
14.1029	12.9853	127.05	1.08606	-1822.76	8299.99
84.7668	13.565	834.9	6.24894	-1757.75	8078.51
49.0922	20.5461	487.63	2.38937	-1759.44	8335.19
30.3249	26.6126	625.57	1.1395	-1730.72	8015.96
10.0255	7.35466	55.66	1.36316	-1729.01	8267.83
52.8456	42.1231	1362.46	1.25455	-1699.82	8519.91
46.186	20.3602	634.04	2.26844	-1695.34	8291.06
25.2914	18.901	365.42	1.3381	-1704	8362.74
29.6632	12.6222	278.3	2.35008	-1691.91	8209.92
17.3794	14.1405	186.34	1.22905	-1687.71	7968.89
9.79407	8.20117	61.71	1.19423	-929.073	8031.5
11.37	9.21343	79.86	1.23407	-922.517	8280.23
9.63477	8.4621	62.92	1.13858	-870.6	8530.85
29.8773	14.5592	335.17	2.05212	-858.826	8316.56
13.7558	9.64127	100.43	1.42676	-861.376	8461.46
17.3533	13.5055	182.71	1.2849	-828.188	8503.92
31.6599	19.5825	463.43	1.61674	-792.405	8426.74
31.2165	21.3059	454.96	1.46516	-788.834	8323.6
33.6222	14.1643	350.9	2.37373	-779.584	8042.69
14.3797	13.1434	146.41	1.09406	-779.8	8520.44
14.9961	14.6295	170.61	1.02506	-765.952	7982.15
14.4752	12.0168	135.52	1.20458	-761.72	8417.44
9.87478	8.55294	64.13	1.15455	-752.838	8228.15
10.8453	9.53945	79.86	1.13689	-746.75	8487.28
8.82772	8.05488	54.45	1.09595	-698.022	8102.4
19.9358	17.6792	273.46	1.12764	-687.961	8417.65
6.35085	6.35085	30.25	1	-673.7	8088.1
13.589	12.4478	131.89	1.09167	-661.106	8078.23
10.8453	9.53945	79.86	1.13689	-657.85	8155.32
15.7425	15.1628	186.34	1.03823	-641.25	8013.3
12.0165	10.401	96.8	1.15532	-639.614	8526.55
12.4597	12.206	118.58	1.02078	-606.645	8230.04
18.2717	15.3537	219.01	1.19006	-598.45	8073.53
7.62102	6.35085	36.3	1.2	-584.05	7962.7
16.124	15.7672	198.44	1.02263	-545.402	8458.22
23.3036	16.1376	269.83	1.44406	-538.814	8214.33
12.7017	6.35085	60.5	2	-535.65	8534.7
9.8043	8.53732	64.13	1.1484	-520.862	8268.02
18.6759	16.6726	242	1.12016	-499.504	8164.8
45.7893	20.7722	511.83	2.20436	-474.314	8122.86
13.5957	7.96302	82.28	1.70736	-456.175	8288.49
20.6609	20.2159	326.7	1.02201	-440.891	8029.17
14.0973	11.3163	123.42	1.24575	-430.309	8449.17
20.9613	14.9161	240.79	1.40529	-414.492	8320.57
8.65645	8.63821	56.87	1.00211	-398.7	8222.16
6.35085	6.35085	30.25	1	-398.7	8496.2
10.7896	8.4104	68.97	1.28288	-394.609	8125.5
9.84523	7.28366	54.45	1.35169	357.611	8549.73
15.8154	8.96968	108.9	1.76321	361.07	8228.2
6.35085	6.35085	30.25	1	366.9	8554.5
52.181	28.5648	816.75	1.82676	392.782	8215.22
15.4807	14.3341	173.03	1.07999	388.908	7955.13
18.4459	10.225	123.42	1.80401	389.989	8545.53
8.75405	7.24109	48.4	1.20894	388.9	8526.45
20.9116	10.5172	157.3	1.98833	406.551	8515.61
41.0261	27.7725	661.87	1.47722	422.612	8540.92
79.933	38.2525	2096.93	2.08962	442.47	8094.09
21.5408	20.678	348.48	1.04173	430.708	7988.19
13.0845	8.99625	90.75	1.45444	432.812	8039.16
100.79	41.7499	1752.08	2.41413	479.996	8472.66
28.1355	19.6703	338.8	1.43035	454.955	8554.47
42.2191	16.2276	502.15	2.60168	461.187	8295.44
19.5742	12.5385	173.03	1.56113	467.554	8441.74
26.6551	11.4754	187.55	2.3228	478.93	7945.34
10.1765	9.153	71.39	1.11182	475.315	8567.08
45.5478	33.9582	1187.01	1.34129	510.623	8317.43
36.0907	27.9687	748.99	1.2904	513.344	8535.37
20.2363	19.1522	302.5	1.05661	509.803	7992.4
9.2566	7.71462	54.45	1.19988	508.8	8423.6
28.9678	12.1312	235.95	2.38787	527.641	8024.3
82.0814	44.7578	1945.68	1.8339	548.945	8439.1
49.3384	36.7665	1326.16	1.34194	563.173	7960.73
31.8166	19.5712	470.69	1.62569	552.483	8561.44
33.9172	19.3373	492.47	1.75398	554.716	8514.07
58.2913	22.2369	733.26	2.62138	581.353	8497.87
56.4668	46.7124	1942.05	1.20882	638.399	8337.89
36.1034	14.4442	350.9	2.4995	631.818	8562.08
16.4518	10.1305	124.63	1.62399	632.011	8491.68
68.3535	25.1993	1139.82	2.71252	674.861	8425
18.6661	10.4632	143.99	1.78398	690.466	8157.47
9.85601	9.53581	71.39	1.03358	718.303	8572.94
38.9847	14.8279	406.56	2.62915	752.899	8427.38
16.3123	12.9893	158.51	1.25582	758.156	8570.24
9.8113	8.43478	62.92	1.1632	796.577	8315.57
28.4416	14.0783	300.08	2.02024	846.203	8570.7
6.35085	6.35085	30.25	1	847.6	8151.9
26.2656	10.6365	181.5	2.46939	881.825	7945.47
15.8854	9.24353	111.32	1.71854	878.161	8484.95
43.8483	25.6206	776.82	1.71145	890.581	7985.3
41.3204	19.3972	586.85	2.13022	883.855	8343.94
52.9279	26.3625	1026.08	2.0077	900.435	8539.48
35.1196	28.4128	767.14	1.23605	899.906	8094.49
54.4623	27.9115	1130.14	1.95125	900.663	8463.81
8.61472	7.38585	48.4	1.16638	909.888	7942.9
7.83592	6.86777	41.14	1.14097	909.75	7964.35
32.912	23.6672	573.54	1.39062	1665.57	8382.19
13.397	9.00839	93.17	1.48717	1658.8	8229.93
19.7244	17.7993	271.04	1.10815	1665.6	8118.94
19.6381	16.1358	240.79	1.21706	1671.18	8146.2
6.35085	6.35085	30.25	1	1669.3	8078.2
6.35085	6.35085	30.25	1	1685.8	8092.5
13.9719	6.35085	66.55	2.2	1686.9	8076
7.62102	6.35085	36.3	1.2	1696.8	8573.75
10.3475	7.31543	58.08	1.41447	1709.89	8189.94
28.6303	11.3659	235.95	2.51896	1746.39	8056.69
37.9729	15.211	415.03	2.49642	1773.75	8558.86
39.5292	35.826	952.27	1.10337	2089.94	7963.27
45.1315	20.1442	646.14	2.24042	2158.4	8025.28
30.3771	12.6075	278.3	2.40945	2189.37	8379.64
21.8188	9.55955	142.78	2.28241	2199.14	8333.15
6.35085	6.35085	30.25	1	2196.2	8077.1
6.35085	6.35085	30.25	1	2208.3	7981.4
23.8509	21.2736	348.48	1.12115	2961.81	8260.83
14.6889	9.90343	112.53	1.48321	2956.96	8089.25
9.14784	8.05203	55.66	1.13609	2970.79	8238.61
19.0083	15.9745	233.53	1.18992	2982.32	8107.1
41.0259	14.4733	354.53	2.83459	2987.56	8232.99
16.4273	15.0649	189.97	1.09044	2995.16	8395.64
19.7134	18.8791	289.19	1.04419	3032.17	8226.25
45.9786	34.2957	1232.99	1.34065	3048.52	8069.56
54.5841	26.3057	1092.63	2.07499	3067.99	8013.65
82.169	30.8863	1837.99	2.66037	3095.72	7958.49
6.35085	6.35085	30.25	1	3064.1	8095.8
10.6922	8.46726	68.97	1.26277	3073.4	8154.72
17.7539	9.99	134.31	1.77717	3078.39	7987.01
69.8709	35.0465	1764.18	1.99366	3107.12	8192.92
6.35085	6.35085	30.25	1	3111.4	8109
12.8734	9.63936	94.38	1.33551	3132.62	8124.58
10.1614	6.35085	48.4	1.6	3186.2	8465.95
27.2492	14.353	298.87	1.8985	3200.94	8336.93
24.1002	16.8798	315.81	1.42775	3208.46	8263.84
19.9629	16.2073	250.47	1.23172	3241.67	8249.39
18.3457	15.9587	225.06	1.14957	3271.23	8234.91
18.5986	15.3913	217.8	1.20838	3287.2	8255.5
7.72615	7.25131	42.35	1.06548	3295.73	8072.07
33.3655	21.2511	502.15	1.57006	3324.06	8105.62
59.2859	29.6157	1282.6	2.00184	3348.86	8215.18
38.1762	34.6998	1015.19	1.10018	3345.49	8435.86
46.3324	42.308	1536.7	1.09512	3375.73	8136.81
10.3475	7.31543	58.08	1.41447	3433.81	7952.16
7.62102	6.35085	36.3	1.2	3437	8564.95
39.6841	8.33416	243.21	4.76163	3454.21	7966.32
7.72615	7.25131	42.35	1.06548	3470.63	8411.03
37.1166	28.8724	808.28	1.28554	3488.58	8552.05
6.35085	6.35085	30.25	1	3493.1	8340
8.8336	7.00302	47.19	1.2614	3497.44	8250.42
13.9719	6.35085	66.55	2.2	3505.2	8081.5
7.62102	6.35085	36.3	1.2	3506.85	8248.7
7.62102	6.35085	36.3	1.2	4248.8	8439.55
[truncated: 317 more rows]
